# Supplementary material for: The tumor suppressor microRNA let-7 inhibits human LINE-1 retrotransposition
Source: Nat Commun. 2020 Nov 11;11:5712. doi: 10.1038/s41467-020-19430-4 (PMC7658363; doi:10.1038/s41467-020-19430-4)
Supplement: Supplementary file 5 — Supplementary Data 1 [file 41467_2020_19430_MOESM5_ESM.xlsx]

## Sheet: LUSC insertions
Sample	Chrom	Position	Strand	TE start	TE end	Length	Left Dr	Right DR	Split reads	TSD	Location	Gene
TCGA-18-3408	1	160518587	+	5263	6018	755	1	14	6	dA	Intronic	CD84
	2	164496702	-	5966	6019	53	3	1	21	AAAATAGTAATTTTTCT	Intronic	FIGN
	3	165931080	+	-1	6019	ND	12	9	4	AAGAAAAGATGGTTTCCCA	Intergenic	-
	6	62942514	+	-1	6019	ND	13	1	5	TAAAATATGCAAATGTACC	Intronic	KHDRBS2
	7	123947795	+	-1	6019	ND	13	1	8	AAAAAATTAAAAAGTAA	Intergenic	-
	12	118629610	+	-1	6019	ND	13	2	9	AAAATTCAACTTAA	Intronic	TAOK3
	20	9934954	-	3855	6018	2163	17	7	9	AAAGAAAACTTG	Intergenic	-
	20	11759043	+	-1	6019	ND	17	1	6	GAAAGAACTCTCAACTC	Intergenic	-
	X	124828056	+	-1	6019	ND	15	1	13	AAACACAATTGTAAAATAGTAGAT	Intergenic	-
TCGA-18-3415	1	103538170	-	4419	6018	1599	7	1	7	AAGAAAAGA	Intronic	COL11A1
	2	81341827	+	-1	6019	ND	22	1	12	AACATTCATTGTTTG	Intergenic	-
	2	83636295	-	4011	6019	2008	3	16	18	ATATTCTT	Intergenic	-
	2	142857750	-	4969	6018	1049	8	1	7	TAAAATTAGATCTACG	Intronic	LRP1B
	2	165964553	-	-1	6019	ND	5	7	4	GAGAATAGTTGTTTCT	Intronic	SCN3A
	3	1608591	+	2359	6019	3660	13	1	7	AATGAAAATAT	Intergenic	-
	4	44915123	+	-1	6019	ND	5	1	8	AAGAAATCATTTGGG	Intergenic	-
	5	154441204	-	2	6019	6017	6	5	7	GAGGATGAGCTTTTA	Intergenic	-
	5	164638063	-	4529	6019	1490	8	23	14	ACTTTT	Intergenic	-
	6	96590716	-	5544	6019	475	1	11	13	TTATTTTTTT	Intronic	FUT9
	7	19894217	-	3955	6019	2064	1	10	6	GAAAACCAAACTATT	Intergenic	-
	8	51047941	-	-1	6019	ND	2	6	8	GAAACTGAAGAATTGT	Intronic	SNTG1
	8	140359108	+	-1	6019	ND	9	1	9	AGAAAATTGTAAATTTTGAA	Intergenic	-
	9	7450278	-	3492	6019	2527	1	11	9	dAGTGG	Intergenic	-
	10	106476108	+	-1	6019	ND	6	1	3	AAAGAATAAATATTG	Intronic	SORCS3
	11	104357160	-	4825	6019	1194	1	8	5	CATACATATTCTT	Intergenic	-
	12	14183161	+	-1	6019	ND	13	1	5	AAAACTTTGTGT	Intergenic	-
	13	56206690	-	5450	6019	569	1	19	6	ACTATTTCT	Intergenic	-
	13	93365026	+	5353	6018	665	4	6	5	TTA	Intronic	GPC5-AS1
	14	36484842	+	4863	6018	1155	5	17	4	CACAAACAGGTTTTAT	Intergenic	-
	17	50645467	-	5844	6019	175	1	8	5	dAATAACCTT	Intergenic	-
	17	63457955	+	-1	6019	ND	10	1	8	AAAATAAGGCTAGTAAC	Intergenic	-
	17	69773037	-	2096	6019	3923	1	11	6	ATGTTTTA	Intergenic	-
	20	15817867	-	5787	6019	232	3	5	10	T	Intronic	MACROD2
	21	21745072	-	3298	6019	2721	1	9	3	dATAACA	Intergenic	-
	X	29496858	-	3881	6019	2138	1	20	9	TTCTT	Intronic	IL1RAPL1
TCGA-18-4721	2	78089102	-	-1	6019	ND	1	7	11	TGCAATTTT	Intergenic	-
	2	215888325	-	-1	6019	ND	1	6	5	CCTGGTGACTTTCT	Intronic	ABCA12
	3	86630074	-	5012	6019	1007	1	7	6	TT	Intergenic	-
	5	161574071	-	5535	6019	484	3	17	6	TTTCTT	Intronic	GABRG2
	6	102818813	-	5832	6019	187	1	7	7	dG	Intergenic	-
	9	3553611	+	5528	6019	491	20	2	6	dTT	Intergenic	-
	10	7092951	+	1034	6019	4985	6	1	3	AAAGAAAAATGAGCT	Intergenic	-
	11	84720624	-	3676	6018	2342	10	3	8	AAAAGATACTCCTC	Intronic	DLG2
	11	91987167	+	-1	6019	ND	1	4	4	AAAGAAATGGCATCGTT	Intergenic	-
	11	114715716	+	-1	6019	ND	7	1	5	AGAATAGAAAGGACTT	Intergenic	-
	13	94732700	+	0	6019	6019	13	1	4	AAAGACATTAGGAT	Intronic	GPC6
	15	83828853	-	4781	6018	1237	9	1	9	AAGAAGTGGTCAGATCCTGAA	Intronic	HDGFL3
	17	54011221	-	-1	6019	ND	1	13	8	ACAGATTTTTTTTT	Intergenic	-
	19	24354850	+	-1	6019	ND	11	1	9	AAGAATTTTGT	Intergenic	-
	X	55635020	-	1680	6018	4338	4	14	11	AATAA	Intergenic	-
	X	147519973	+	-1	6019	ND	8	7	6	AAAAAATTCAGTAAT	Intergenic	-
TCGA-21-1076	5	21924789	-	5317	6019	702	1	6	3	AATCTG	Intronic	CDH12
	6	168111838	-	5787	6019	232	1	5	6	TGTTTTT	Intergenic	-
	7	132172654	-	-1	6019	ND	1	12	5	GCGCTTACCATTTTCTT	Intronic	PLXNA4
	14	59274159	+	4977	6018	1041	1	3	4	AGTTTTTC	Intergenic	-
	X	83562225	+	4926	6018	1092	1	3	5	CCGAATTCTTTTTT	Intergenic	-
TCGA-21-1083	1	102208164	+	-1	6019	ND	3	1	3	ATTCTAAATTTTT	Intergenic	-
	1	163140767	+	5736	6019	283	8	12	5	GAGAT	Intronic	RGS5
	2	32670184	-	-1	6019	ND	1	3	7	GCCATCCACTATTTTTT	Intronic	BIRC6
	2	41217303	-	-1	6019	ND	22	33	15	TCCATCTTGCTTCTA	Intergenic	-
	2	175861109	+	5535	6018	483	6	6	9	dTTGTTCTGGTATCTTCAATCTTTGTTA	Intronic	CHN1
	2	205452005	+	-1	6019	ND	25	5	12	AAGAAAGATAAAGAACT	Intronic	PARD3B
	2	210838184	+	5882	6018	136	10	2	3	A	Intronic	UNC80
	3	76226472	+	-1	6019	ND	13	4	5	AAAAGAAGAAAATGC	Intergenic	-
	3	116900035	-	-1	6019	ND	1	13	5	GCAAACTTCTT	Intergenic	-
	3	118577830	-	-1	6019	ND	1	4	7	GCCATTAAGTATTTTT	Intergenic	-
	3	163869741	-	-1	6019	ND	2	2	26	TTACTTCTCTTTCTT	Intergenic	-
	4	173598432	-	5869	6018	149	3	1	8	AAGTGTACAATATTTT	Intronic	GALNTL6
	5	27048600	+	5248	6019	771	10	8	7	AAAGAA	Intergenic	-
	5	148649526	-	4627	6018	1391	11	1	5	AGAATTGAAACTGACCTTTTCAAATTG	Intergenic	-
	7	154544202	-	-1	6019	ND	1	7	6	TCTCTTCTGCATTTT	Intronic	DPP6
	8	32984256	-	5974	6019	45	3	1	18	CACTTTT	Intergenic	-
	8	79558113	+	5559	6019	460	10	10	10	GAAAA	Intergenic	-
	11	51302033	+	5287	6019	732	9	1	10	AAAA	Intergenic	-
	12	60551093	+	-1	6019	ND	5	1	7	AAAGACTCTGAATC	Intergenic	-
	12	62199716	+	-1	6019	ND	9	11	14	ATGTGACTCAGAAACACATAACACT	Intronic	FAM19A2
	12	108857246	+	-1	6019	ND	13	11	11	GAAAATAGAATCAGGCCTAAAT	Intergenic	-
	13	68672719	-	5166	6018	852	4	3	8	TAAAGTATACTATAATCTA	Intergenic	-
	13	74579183	-	-1	6019	ND	3	3	4	TTCAAAAAAGTATTTCT	Intronic	KLF12
	13	91475412	-	4774	6019	1245	4	14	7	CT	Intergenic	-
	14	28122446	+	-1	6019	ND	16	7	9	AAAAATTAATCAATCTCA	Intergenic	-
	14	34018344	-	-1	6019	ND	20	17	12	AATTTGCTTTTT	Intronic	NPAS3
	14	52180617	+	-1	6019	ND	27	11	13	AATAAAGTACATTTA	Intronic	FRMD6
	14	82309431	+	-1	6019	ND	9	1	4	AAAATTTAATAGGCCT	Intergenic	-
	18	65314539	+	5881	6019	138	21	11	14	AGAAAAAATTGC	Intronic	LOC643542
TCGA-22-5477	2	185719459	+	5683	6019	336	6	2	8	AACAGAAGT	Intronic	ZNF804A
	3	112767173	-	4521	6018	1497	1	12	7	TAAGAATTTCTT	Intergenic	-
	5	40463921	-	5925	6019	94	3	6	10	TTCATACTTATTTTTT	Intergenic	-
	6	81400188	-	-1	6019	ND	1	9	7	GTCACGATGGGACCAATTTTC	Intergenic	-
	6	92124553	+	-1	6019	ND	4	1	5	GAAAAAGAAAAGTTT	Intergenic	-
	6	148299569	+	4458	6018	1560	2	11	6	TGTTTGAACTTTT	Intergenic	-
	7	15369758	-	-1	6019	ND	2	12	8	TTTGAGATTACTGTTTT	Intronic	AGMO
	8	53141547	+	5822	6019	197	19	10	12	AAATATATCATATAAAGAAT	Intronic	ST18
	8	113564999	+	5791	6018	227	1	11	5	TTTC	Intronic	CSMD3
	10	56084773	-	3502	6018	2516	2	1	13	-	Intronic	PCDH15
	11	41489705	-	-1	6019	ND	1	15	6	AGATCTGATGGTTTT	Intergenic	-
	13	48055817	-	5857	6019	162	1	6	3	TATT	Intergenic	-
	13	60567722	+	-1	6019	ND	2	1	7	GAAATATATAGTAATTGTTATAT	Intronic	DIAPH3
	13	90231472	-	5738	6019	281	2	2	5	ATTTAATCTTT	Intergenic	-
	17	67165408	-	-1	6019	ND	1	11	18	CAAAATTCTT	Intronic	ABCA10
	20	5278882	-	-1	6019	ND	1	16	14	ATCAGAGTGAAAATCTT	Intergenic	-
	X	89700566	+	5317	6018	701	1	12	7	TTTT	Intergenic	-
TCGA-22-5485	2	117477774	-	-1	6019	ND	1	20	15	CAACCTGGACTTCTTTT	Intergenic	-
	2	151989150	+	-1	6019	ND	11	2	6	GAAAAATCTGTTTT	Intergenic	-
	3	87132146	+	-1	6019	ND	7	2	4	AAGAGTGACCTCTG	Intergenic	-
	3	157514664	-	5882	6019	137	1	4	7	dACA	Intergenic	-
	4	18676011	+	-1	6019	ND	18	1	10	GAAATTATGAACTCCCT	Intergenic	-
	4	59597311	+	-1	6019	ND	24	2	9	AAAAATGTAATATTTA	Intergenic	-
	4	61362314	+	-1	6019	ND	19	4	13	AAAATGTTATTTGC	Intergenic	-
	5	18103408	+	5721	6019	298	26	2	24	A	Intergenic	-
	5	172447151	-	5780	6019	239	3	14	18	TTTAAGTTTT	Intronic	ATP6V0E1
	7	118387341	-	5405	6019	614	8	18	17	TTCTTT	Intergenic	-
	8	65244350	+	5824	6019	195	15	1	10	A	Intergenic	-
	9	22654837	+	-1	6019	ND	15	1	14	AGAATACAAAAGTAAAATA	Intronic	LINC01239
	10	92541108	-	5916	6019	103	1	6	9	dAAGCCGAACCCCTA	Intronic	HTR7
	11	26737070	-	-1	6019	ND	6	12	6	TCAAAATTACATTTTT	Intronic	SLC5A12
	11	59282592	+	4920	6018	1098	2	13	8	AACCTGTCTATTCTT	Exonic	OR4D9
	12	24593989	-	-1	6019	ND	1	19	12	TTATTGTAGGACTTTC	Intronic	SOX5
	13	43908821	+	5825	6019	194	22	7	16	AAAAGTGTATTGAG	Intronic	ENOX1
	15	74264075	+	5934	6019	85	5	4	9	AAAAATA	Intergenic	-
	20	52691566	+	-1	6019	ND	18	1	17	AAAAAGAGTCATTGGA	Intergenic	-
TCGA-22-5492	2	31803738	+	5788	6019	231	13	2	8	AAGAGTTGTACTTCC	Intronic	SRD5A2
	2	116667229	+	4980	6019	1039	10	1	7	AAGATTTCCTCCGAA	Intergenic	-
	2	134363963	-	603	6019	5416	2	6	4	GAAATTGTTTTT	Intergenic	-
	2	196102431	-	-1	6019	ND	2	6	8	CCTACGGATTTAT	Intergenic	-
	3	6005295	-	4491	6019	1528	1	9	7	dG	Intergenic	-
	4	89993057	+	-1	6019	ND	4	1	7	AAAAAATCAAGTCTTAATTTTCAT	Intergenic	-
	4	105053437	+	3443	6019	2576	9	1	12	dTTTTTTT	Intergenic	-
	5	12122745	-	-1	6019	ND	1	7	6	TCTACTGTTGTCTTAACAGGTTACTTTCT	Intergenic	-
	5	41158738	-	2647	6019	3372	1	12	10	dAAAAC	Intronic	C6
	6	94407312	-	5242	6019	777	4	20	8	GTATGGAAGCCATTTA	Intergenic	-
	7	150362420	-	5570	6019	449	1	14	14	TTCCAGTTTCT	Intergenic	-
	9	23935121	-	5958	6019	61	4	1	12	CCATGTGTTAGTTTCT	Intergenic	-
	11	14064350	-	-1	6019	ND	11	11	20	CAATACCTGCAGTTCTT	Intronic	SPON1
	11	128710676	+	5534	6018	484	5	14	7	AAATCATCTATGTACTTCTATT	Intronic	KCNJ1
	13	65043753	-	5795	6019	224	1	3	9	-	Intergenic	-
	13	83180929	+	-1	6019	ND	10	1	6	GAAA	Intergenic	-
	14	46819981	+	5225	6019	794	10	4	12	A	Intronic	LINC00871
	14	107130792	-	5690	6018	328	8	1	8	dTTT	Intergenic	-
	20	41481068	-	5906	6019	113	1	4	3	dAAACTGCACATAGA	Intronic	PTPRT
	X	88094008	-	5950	6019	69	4	1	9	ACTT	Intergenic	-
TCGA-33-4586	1	207793590	-	-1	6019	ND	4	11	13	CAGACTTCCTCTT	Intronic	CR1
	3	116513463	+	1540	6019	4479	13	4	7	dATTAATGCAATTT	Intergenic	-
	3	180417354	+	4568	6018	1450	13	14	14	AAACAT	Intergenic	-
	4	171508815	-	4424	6019	1595	1	5	7	dAACT	Intergenic	-
	9	121892460	+	3698	6019	2321	10	3	6	AAATAGAAAAT	Intergenic	-
	11	133856841	+	4923	6019	1096	13	1	10	AAAA	Intergenic	-
	12	40762195	+	-1	6019	ND	4	4	8	AATGAAAAAACAT	3_Utr	LRRK2
	13	29699687	+	-1	6019	ND	22	2	12	AAGAATATGCTG	Intronic	MTUS2
	18	1741500	+	787	6018	5231	15	14	14	GCAT	Intergenic	-
	19	22324443	+	-1	6019	ND	18	4	8	AGAAAAGATTGTTTTTTA	Intergenic	-
	20	6364349	-	-1	6019	ND	13	16	8	AAGGCTTT	Intergenic	-
	X	87528713	-	2826	6018	3192	15	3	8	AGAAAATAGCAAATTCA	Intergenic	-
TCGA-34-2596	1	15961045	+	2812	6018	3206	2	3	26	TTTTTTTTTTT	Intronic	DDI2
	1	105778152	+	3419	6018	2599	2	2	12	dTTTTCAAATT	Intergenic	-
	1	187905307	-	3106	6018	2912	2	3	21	TGCCTGCTCC	Intergenic	-
	2	54722817	-	1638	6018	4380	4	3	25	T	Intronic	SPTBN1
	2	55587002	-	1768	6018	4250	3	1	18	AACAAAAACA	Intronic	CCDC88A
	2	76381517	-	449	6018	5569	4	4	16	TTTTTTTTT	Intergenic	-
	2	79565383	-	10	6018	6008	4	1	15	AAAAAAAAAAAA	Intergenic	-
	2	149022249	-	5743	6018	275	3	5	3	AAGAAACT	Intronic	MBD5
	2	153164426	-	-1	6019	ND	4	1	5	GCAAATACAATCTTT	Intergenic	-
	2	162501004	-	621	6018	5397	1	2	4	CAAAAACAAAAA	Intronic	SLC4A10
	2	178822645	+	77	6018	5941	1	4	18	TTTTTTTT	Intronic	PDE11A
	2	192124993	+	2171	6018	3847	1	2	42	TTTTTTTTTTTTT	Intronic	MYO1B
	2	233512363	+	3587	6018	2431	2	2	14	TTTTTTTTTT	Intronic	EFHD1
	3	111623136	-	726	6018	5292	4	3	19	AAAAAAAAAAAA	Intronic	PHLDB2
	3	124663018	-	1129	6018	4889	10	5	18	dG	Intergenic	-
	3	135165813	-	5949	6019	70	4	3	12	dA	Intergenic	-
	3	174877802	+	3168	6018	2850	1	3	8	TTTTTTTTTTTT	Intronic	NAALADL2
	3	186746887	+	3278	6018	2740	4	1	16	AAAAAAAAAAA	Intronic	ST6GAL1
	3	193072738	-	3101	6018	2917	1	2	36	TTTTTTTTT	Intronic	ATP13A5
	4	127010	+	1227	6018	4791	4	9	6	AA	Intronic	ZNF718
	4	16775629	-	1692	6018	4326	2	1	7	AAAAAAAA	Intronic	EFCAB2
	4	20094967	+	4994	6018	1024	1	2	12	TTTTTTTTTT	Intergenic	-
	4	43976732	+	5499	6019	520	15	11	9	dCT	Intergenic	-
	4	46018305	+	2257	6018	3761	1	2	9	AAGAAAAGATG	Intergenic	-
	4	60744172	+	6002	6019	17	1	3	10	dTACATTGT	Intergenic	-
	4	78229299	-	362	6018	5656	3	1	10	AAAAAA	Intergenic	-
	5	2319847	-	4886	6019	1133	7	2	3	CTGCCTACCTTGTT	Intergenic	-
	6	45717436	-	1024	6018	4994	3	2	16	TTTTTTTTT	Intergenic	-
	6	86894703	+	1957	6018	4061	2	1	10	AAGAA	Intergenic	-
	6	136597001	-	4901	6018	1117	4	5	3	AGGA	Exonic	BCLAF1
	6	158156294	-	3211	6018	2807	2	2	6	AAAAAAAAAA	Intergenic	-
	7	78345161	-|L1Ambig	1141	6018	4877	1141	6018	+	dAAATATAAG	Intronic	MAGI2
	7	109006560	-|L1Ambig	1247	6018	4771	1247	6018	+	dC	Intergenic	-
	7	126966826	+	2080	6018	3938	1	3	4	AA	Intergenic	-
	7	129973189	+	3567	6018	2451	2	3	21	TGTTCCTT	Intergenic	-
	8	53306087	+	-1	6019	ND	11	11	5	AAAAAACTGTTACTAC	Intronic	ST18
	8	57563380	+	3077	6018	2941	2	2	15	AAAAAAAAA	Intergenic	-
	8	68124816	+	1370	6018	4648	3	6	4	-	Intronic	ARFGEF1
	8	78194627	+	1306	6018	4712	2	2	7	-	Intergenic	-
	8	130015106	-	3579	6018	2439	2	2	8	TA	Intergenic	-
	9	25735293	-	5581	6019	438	14	17	6	AAACTTCT	Intergenic	-
	11	48375546	+	2739	6018	3279	3	2	13	TTTTCTATTGATATTTTT	Intergenic	-
	11	89384433	+	1076	6018	4942	1	2	7	TTTTTTTTTTT	Intergenic	-
	12	32026836	+	1806	6018	4212	2	2	8	TTTTTTTTTTT	Intergenic	-
	12	39033376	-	1923	6018	4095	9	1	6	dTTAG	Intergenic	-
	14	78708407	+	5922	6019	97	7	5	5	dA	Intronic	NRXN3
	15	38187209	-	-1	6019	ND	8	3	8	dACTATCTTTTTC	Intergenic	-
	16	6931723	-	-1	6019	ND	2	8	6	TGCGGGGACAATTT	Intronic	RBFOX1
	16	66803579	-	-1	6019	ND	6	12	5	TCTGAGTATCCTTTCT	Intronic	TERB1
	18	59248939	-	989	6018	5029	2	2	12	AAAAAAAAAA	Intergenic	-
	18	66502632	+	2976	6018	3042	1	3	3	AA	Intronic	CCDC102B
	19	20999190	-	3144	6018	2874	1	2	3	AAAAAAAAAA	Intergenic	-
	19	36186224	+	2076	6018	3942	2	2	16	TTTTTTTTTTT	Intergenic	-
	21	34977846	-	3892	6018	2126	2	1	14	TTTTTTTTTT	Intronic	CRYZL1
	21	47707049	-	4287	6018	1731	1	2	3	AAAAAAAAAA	Intronic	YBEY
TCGA-34-2600	1	58333640	-	-1	6019	ND	1	14	8	GTGGACTTGCATTTTC	Intronic	DAB1
	4	43071936	+	5892	6019	127	6	1	4	dTT	Intergenic	-
	4	183558309	-	5546	6019	473	1	9	3	AGGAATTTT	Intronic	TENM3
	7	92825338	+	5871	6019	148	8	2	4	AACA	Intronic	HEPACAM2
	8	18029772	-	-1	6019	ND	2	1	3	TTACAATAGAAACTTTT	Intronic	NAT1
	12	30312474	-	3016	6019	3003	1	8	6	ACAGATTTCT	Intergenic	-
TCGA-43-3394	5	49501231	+	4692	6018	1326	2	3	4	GATATTTCCTTTTCCAC	Intergenic	-
	7	15553737	+	5821	6018	197	2	7	5	-	Intronic	AGMO
	7	93155074	-	5329	6019	690	1	3	5	dAATA	Intronic	CALCR
	15	34068577	-	-1	6019	ND	1	16	14	dAACTTGGAGATACT	Intronic	RYR3
	X	4612834	+	5736	6019	283	17	1	10	AGAAAA	Intergenic	-
TCGA-43-3920	2	51105793	-	5650	6018	368	27	3	12	AAGAAGAAATTGCTC	Intronic	NRXN1
	3	192438553	-	4649	6018	1369	15	1	4	AAAGAACACATGT	Intronic	FGF12
	7	38344845	-	5502	6019	517	1	11	4	TTCTGTTGGGCTTTCT	Intergenic	-
	10	113645128	+	-1	6019	ND	6	1	7	AGAAATAAACAGATTA	Intergenic	-
	14	45228734	-	-1	6019	ND	1	12	3	AAGAATGTCTCCTTCT	Intergenic	-
	18	70166871	-	4079	6018	1939	11	1	3	GAAAAGGAGAAAGTA	Intergenic	-
	X	11952057	-	-1	6019	ND	9	1	6	CAGAAGAGA	Intergenic	-
	X	20100678	-	5681	6019	338	1	12	3	ATTCTT	Intronic	MAP7D2
TCGA-56-1622	10	54710220	+	-1	6019	ND	22	1	6	AGAAGCACATCTTG	Intergenic	-
	18	50282387	-	-1	6019	ND	1	17	8	CCATCCAACATTTTCTT	Intronic	DCC
	21	36399682	-	5430	6019	589	6	34	18	CAGATTCTGCACTTCT	Intronic	RUNX1
TCGA-60-2698	1	20940533	-	5925	6019	94	1	3	5	TGACTTCT	Intronic	CDA
	1	35863928	+	5652	6019	367	4	1	6	AGAACTTTGTAGTATGA	Intronic	ZMYM4
	1	62109295	-	4689	6019	1330	1	7	4	dAA	Intergenic	-
	1	107289664	+	-1	6019	ND	10	1	3	AACAAGTAAAAGT	Intergenic	-
	1	241568860	+	-1	6019	ND	11	1	10	AAAGACTATGTTCT	Intergenic	-
	3	99128430	+	5652	6018	366	1	11	7	TTTCT	Intergenic	-
	3	162540788	-	5781	6019	238	1	7	6	GTTTTTATTTTCTT	Intergenic	-
	3	173405135	-	5173	6018	845	12	1	7	TAAAATGATATAGACCT	Intronic	NLGN1
	4	79583446	-	5754	6019	265	1	4	5	-	Intronic	LINC01094
	4	90288451	-	-1	6019	ND	1	21	8	AGGAAGTGGTTTCTT	Intergenic	-
	4	135300373	+	4430	6018	1588	1	15	7	AAAAGTGCTCTAATTTT	Intergenic	-
	6	65964038	+	5846	6019	173	12	1	6	AG	Intronic	EYS
	6	98677484	-	5748	6019	271	1	3	4	AACATTTTTA	Intergenic	-
	7	82820657	-	4036	6018	1982	7	1	5	GAAAGGGAATGG	Intergenic	-
	7	104334969	+	-1	6019	ND	9	4	7	AAAAACCTGAAAAACCTTTTTT	Intronic	LHFPL3
	7	122968915	+	4980	6019	1039	6	1	4	AAA	Intergenic	-
	7	133792386	+	5308	6018	710	1	10	6	AA	Intergenic	-
	8	2634466	-	1008	6019	5011	1	5	3	CTATGCACAACTCTC	Intergenic	-
	8	31199021	+	-1	6019	ND	8	1	5	AACAATTGTACTTAGATATGC	Intergenic	-
	8	54529232	-	3307	6018	2711	15	4	16	AAGAAAAGAAACAGAACT	Intergenic	-
	8	113425769	+	-1	6019	ND	6	1	4	AAAGAAACTCTTGAGC	Intronic	CSMD3
	13	33427103	-	-1	6019	ND	2	20	10	AAAGTTTCTT	Intronic	LINC00423
	13	60439719	+	3120	6018	2898	1	23	8	TTATGTATTGTTTCTTT	Intronic	DIAPH3
	13	71665062	+	5214	6019	805	9	1	4	AAAAATTTACATGCC	Intronic	LINC00348
	13	102867725	-	5443	6019	576	1	13	7	TTAAAAATAATCTTTT	Intronic	FGF14
	14	22592541	+	2	6019	6017	30	1	15	AAGAATTTTCAAGA	Intergenic	-
	14	27625621	-	-1	6019	ND	1	18	15	CCACTAGATGCATTTTA	Intergenic	-
	19	30034723	-	5676	6019	343	1	7	9	dAAA	Intronic	VSTM2B
	20	6398173	-	1931	6019	4088	2	15	7	GTATTTTGTTTT	Intergenic	-
	20	49390866	-	-1	6019	ND	1	12	10	GAAAGAGATTAACTTTT	Intergenic	-
	21	42832619	-	5268	6019	751	1	13	3	dAA	Intergenic	-
	X	85352171	+	-1	6019	ND	20	1	6	TAAAATGATTTCCCATTCTAT	Intergenic	-
	X	98323942	-	-1	6019	ND	1	5	6	CAGAATGTTGA	Intergenic	-
	X	140829922	+	-1	6019	ND	12	1	5	AAAAAGTACATGAT	Intergenic	-
TCGA-60-2711	3	174668470	-	-1	6019	ND	43	44	35	ACAACTTTGTTTT	Intronic	NAALADL2
	7	120806421	+	-1	6019	ND	10	5	5	AAGAATAAAATGA	Intronic	CPED1
	12	20679009	+	4371	6018	1647	6	8	4	AGTATTTTGAAACTCTT	Intronic	PDE3A
	17	50642721	-	4611	6018	1407	19	10	7	GAAAGTTGA	Intergenic	-
	X	145079400	-	5110	6018	908	4	1	5	AAGACAATATGTG	Intergenic	-
TCGA-60-2713	11	27628281	-	5728	6019	291	1	8	6	TGGAATTCTT	Intronic	BDNF-AS
	15	87595126	+	4891	6018	1127	1	12	6	TTTAACAT	Intergenic	-
	X	123984734	-	-1	6019	ND	1	10	7	ATAGAGTGTGATTTTTCT	Intronic	TENM1
TCGA-60-2719	4	139346533	-	-1	6019	ND	1	14	10	TCCAGCCTGCATCTTT	Intergenic	-
	10	131555900	+	5909	6019	110	6	1	9	dTTTTT	Intronic	MGMT
	X	31670287	+	2916	6018	3102	1	19	7	CCAATTATAC	Intronic	DMD
	X	114729045	+	5820	6018	198	6	1	3	AAAACTCTGAAGCTTT	Intergenic	-
TCGA-60-2724	3	132906111	+	-1	6019	ND	13	3	4	AAAATCTTTTTG	Intronic	TMEM108
	4	28608114	+	5136	6019	883	3	1	4	dTGAT	Intergenic	-
	5	31104438	+	4678	6018	1340	2	9	5	ATAAATGGGGTCTTTTTA	Intergenic	-
TCGA-66-2744	1	88193719	+	-1	6019	ND	8	9	8	AAGAATCCAGAGGGAAT	Intergenic	-
	2	199771863	-	-1	6019	ND	5	5	6	AAATATATAAATGTTT	Intergenic	-
	7	57984121	-	4320	6018	1698	3	5	8	ACAGAG	Intergenic	-
	12	101275721	+	5742	6019	277	4	3	6	AAGAATTCAATGCATGGAA	Intronic	ANO4
TCGA-66-2759	1	34341201	+	-1	6019	ND	3	2	7	AAGAAA	Intronic	CSMD2-AS1
	1	107845450	-	4623	6019	1396	5	5	5	TACAGACATATCCCTTACTTTTCT	Intronic	NTNG1
	1	177968312	-	2	6018	6016	11	1	5	TAAAATATCTGCTCTT	Intergenic	-
	1	189927883	+	5742	6018	276	1	7	8	TCTATTTTC	Intergenic	-
	2	104633837	+	-1	6019	ND	3	1	3	AAGAATTAAATGT	Intergenic	-
	2	123362165	-	4140	6018	1878	4	2	7	AAGAACACATGTAGA	Intergenic	-
	3	166843507	+	957	6018	5061	1	5	4	TTATTGTAACTCTTTCTTATTT	Intergenic	-
	4	27218844	+	3	6019	6016	4	1	4	AAGATTTCAG	Intergenic	-
	4	109841777	-	2358	6018	3660	5	1	4	AAAAAAGAAAAACGA	Intronic	COL25A1
	4	112242400	+	5347	6018	671	1	14	8	dTGAACCACATAC	Intergenic	-
	4	180837972	+	4906	6019	1113	7	1	9	AA	Intergenic	-
	5	158497598	+	0	6019	6019	7	2	3	ATAAATAGTTTTCCTG	Intronic	EBF1
	6	58311952	-	3336	6018	2682	7	1	4	AAAAATTCGG	Intergenic	-
	6	66334060	+	5906	6019	113	5	1	4	-	Intronic	EYS
	6	67901710	-	-1	6019	ND	4	8	4	AAGTATGTCTTATCT	Intergenic	-
	6	76728313	-	-1	6019	ND	1	5	9	AATTTTGGTTTTCTTTT	Intronic	IMPG1
	6	117354784	-	-1	6019	ND	3	9	9	GACTGTTCTT	Intergenic	-
	7	16085685	+	-1	6019	ND	10	1	5	AGAAAAAATCTTATACAA	Intergenic	-
	7	102554868	-	-1	6019	ND	2	8	5	CACTACTATCTGCTCTTCT	Intronic	LRRC17
	8	47659196	+	-1	6019	ND	10	1	9	AGAAGATATGTGGTTT	Intergenic	-
	8	59984096	+	3160	6018	2858	3	5	4	GAATAAAGAATTTCT	Intronic	TOX
	8	63222762	+	5838	6019	181	8	2	3	dTTCAGTT	Intronic	NM_173688
	10	77895176	-	5339	6019	680	1	10	8	G	Intronic	LRMDA
	10	108015917	-	4982	6019	1037	1	11	7	TTTT	Intergenic	-
	11	26405385	-	-1	6019	ND	1	5	3	GGAAACTTTC	Intronic	ANO3
	11	97674133	+	4665	6019	1354	14	1	5	GAAAT	Intergenic	-
	12	24039597	+	-1	6019	ND	20	20	10	dAG	Intronic	SOX5
	12	126712780	-	-1	6019	ND	3	4	6	AAATGTACATCTTT	Intergenic	-
	14	45931503	-	3875	6019	2144	2	9	8	T	Intergenic	-
	14	79897867	-	1537	6019	4482	1	10	8	dAAGTA	Intronic	NRXN3
	15	88215509	-	-1	6019	ND	1	5	6	GGTAATTTTCTT	Intergenic	-
	16	10225555	+	5529	6019	490	11	5	5	dTTT	Intronic	GRIN2A
	18	2412849	-	2567	6018	3451	10	6	9	TATCTTTTTT	Intergenic	-
	18	34998477	-	4833	6019	1186	1	5	5	TCATAGCATTTTC	Intronic	CELF4
	18	38896834	-	4969	6019	1050	18	18	14	TGAATATTGCCTTTT	Intergenic	-
	18	49244591	-	4913	6019	1106	2	8	5	TT	Intergenic	-
	20	7254684	+	-1	6019	ND	9	1	9	AGAAGAAAGAC	Intergenic	-
	20	17213810	+	5242	6019	777	12	4	7	GAAAGGTAAAGATGA	Intronic	PCSK2
	Y	22020115	+	-1	6019	ND	8	12	4	AAGATGGTACTTGTC	Intergenic	-
TCGA-66-2766	1	191862926	-	5914	6019	105	3	4	7	CTATTTCTT	Intergenic	-
	3	155493438	+	-1	6019	ND	19	17	11	ATAAATAACTTCT	Intronic	C3orf33
	4	73728043	+	-1	6019	ND	28	25	15	AATAGTATAAGTGATA	Intergenic	-
	5	161728663	+	-1	6019	ND	3	3	7	AAAAAAGTATTGGA	Intergenic	-
	6	51991429	+	5552	6019	467	27	1	9	G	Intergenic	-
	6	151888438	-	5915	6019	104	5	9	4	TAGATTTTA	Intronic	CCDC170
	7	83229179	-	4940	6019	1079	17	24	5	T	Intronic	SEMA3E
	12	27804904	-	4846	6018	1172	11	16	7	dAATCT	Intronic	PPFIBP1
	16	9197466	+	-1	6019	ND	10	2	5	AAGAATTCTGTT	Intronic	C16orf72
TCGA-66-2793	1	67091506	+	5547	6018	471	1	11	3	dGACCCTTTGC	Intronic	SGIP1
	1	87756964	-	5528	6018	490	61	18	44	AAGATTGTTGTGAGGCTT	Intergenic	-
	1	197200453	+	5226	6018	792	1	8	6	TTC	Intronic	CRB1
	2	7395715	-	5270	6019	749	7	7	12	dAAA	Intergenic	-
	2	40590307	-	5200	6019	819	1	9	5	TTAGATGAGTCTT	Intronic	SLC8A1
	2	41362800	-	5614	6019	405	6	19	15	dGATG	Intergenic	-
	2	139576687	+	5231	6018	787	1	6	3	TTTT	Intergenic	-
	2	188448093	-	-1	6019	ND	1	8	10	GAAAAGAGCGTTTTC	Intergenic	-
	3	8244055	-	5158	6019	861	3	7	9	TTCT	Intergenic	-
	3	37240304	-	5779	6019	240	5	14	13	dATA	Intergenic	-
	3	38947944	+	-1	6019	ND	6	1	10	AAAACTGAATGAGCC	Intronic	SCN11A
	4	47004738	-	5798	6019	221	1	13	15	-	Intergenic	-
	4	72129612	+	5680	6019	339	15	9	5	dCTTT	Intronic	SLC4A4
	4	99163269	+	-1	6019	ND	32	9	14	AAAAGAAATAAGGCAGTTAT	Intergenic	-
	5	73473216	+	-1	6019	ND	18	2	11	CAAAAGCTAATCTC	Intergenic	-
	5	97909200	-	5895	6019	124	4	14	10	TT	Intergenic	-
	5	128674962	-	5526	6019	493	1	13	3	AATCTTACTTCT	Intergenic	-
	6	5411188	+	5631	6019	388	12	1	9	AAAAATCA	Intronic	FARS2
	6	64677846	-	5913	6018	105	1	3	3	TCAAATCGCATAGCTTTT	Intronic	EYS
	6	82328579	+	-1	6019	ND	12	1	12	AAAACCACTAGAGGC	Intergenic	-
	6	89972286	+	-1	6019	ND	3	1	9	AAATTTCTGATTTTTT	Intronic	GABRR2
	6	158437709	+	-1	6019	ND	15	5	18	AAAACTAGTACATGCCTTG	Intronic	SYNJ2
	7	8448821	+	-1	6019	ND	6	4	6	AAAGAGTGGTAAGCA	Intergenic	-
	7	78458298	-	-1	6019	ND	23	18	12	AATTCACTAACTCTT	Intronic	MAGI2
	7	80454128	+	5855	6018	163	18	5	4	AGAAATACAGGTGGTGA	Intronic	SEMA3C
	8	52560054	+	5561	6019	458	12	1	7	dTT	Intronic	PXDNL
	8	93422247	+	-1	6019	ND	6	1	8	TAAAAACTCCA	Intergenic	-
	8	129666917	-	5158	6019	861	2	10	9	TCTG	Intergenic	-
	9	11457859	-	5781	6019	238	3	10	4	TCAAATCTCTCTT	Intergenic	-
	9	104690616	-	-1	6019	ND	1	8	4	GAACTATTAAAATGTAATTCTTT	Intergenic	-
	10	34097100	-	-1	6019	ND	1	6	4	AGAATCTCATTTTC	Intergenic	-
	10	86613818	+	4935	6018	1083	7	11	9	dATCTATA	Intergenic	-
	10	106215440	-	5779	6019	240	8	12	6	TT	Intergenic	-
	11	16256483	-	2014	6019	4005	1	9	8	TATTATAATTCTATT	Intronic	SOX6
	11	28548842	+	5935	6019	84	1	3	11	AAAG	Intergenic	-
	11	116935387	+	-1	6019	ND	4	1	8	TAAAAAGGCATCTT	Intronic	SIK3
	12	30537960	+	5871	6019	148	11	4	8	AACAAGA	Intergenic	-
	12	32876912	+	5128	6019	891	13	18	10	ATGAA	Intronic	DNM1L
	12	41750307	-	5837	6019	182	4	9	13	T	Intronic	PDZRN4
	12	99413108	+	-1	6019	ND	5	5	5	AATAAAATTGGTAATTGGTAATTTAGAGTC	Intronic	ANKS1B
	13	60709822	-	5800	6019	219	16	16	9	TGAGAATTGTGTTTCTTT	Intronic	DIAPH3
	13	69873234	-	5806	6019	213	1	12	8	TTCT	Intergenic	-
	13	79021183	-	5921	6019	98	2	6	20	TTT	Intronic	RNF219-AS1
	13	87899370	-	-1	6019	ND	1	7	4	TGAAAAGTCTTTTGT	Intergenic	-
	14	72851305	-	5711	6018	307	11	3	7	AAAAATGATGTGTTCTG	Intronic	RGS6
	14	94900283	-	5796	6019	223	2	10	7	AATATCTGTTTGTT	Intergenic	-
	15	83239674	-	-1	6019	ND	4	10	5	AACTCCCTGGTTTTT	Intronic	CPEB1
	18	29649229	-	4153	6018	1865	5	13	3	dTTGTGTT	3_Utr	RNF125
	19	43719179	+	5891	6019	128	5	4	9	AAGATATTGAATCTGGGA	Intronic	LOC284344
	19	51781979	+	-1	6019	ND	1	12	3	ACAAAGAGCGTGCGGAC	Intergenic	-
	20	18125175	-	5224	6019	795	3	6	7	TCACCTGGCCAATTTCT	Intronic	KAT14
	22	45395542	-	5942	6019	77	1	5	13	CACCTCACTTTTCTTATT	Intronic	PHF21B
	Y	5717911	+	-1	6019	ND	8	1	7	AAGAAAATATCTTC	Intergenic	-
	Y	10061675	-	5790	6018	228	4	1	5	TTCT	Intergenic	-
TCGA-66-2795	1	81159783	-	5676	6019	343	12	13	3	ATTGAGAAGTGTTTT	Intergenic	-
	2	80575447	-	5278	6018	740	14	1	16	dGATTTGCTTAA	Intronic	CTNNA2
	3	193078131	+	-1	6019	ND	11	3	6	AGAAAAAGTTTGC	Intronic	ATP13A5
	7	39965770	+	4369	6018	1649	1	8	3	CAGAAACATCTTT	Intergenic	-
	10	101154757	+	4613	6019	1406	9	11	8	-	Intergenic	-
	11	6099965	+	-1	6019	ND	2	2	7	AAAGAAAAACTGGAGGCTTT	Intergenic	-
	12	13855196	+	-1	6019	ND	15	13	3	AAAAATATG	Intronic	GRIN2B
	12	18823755	-	3343	6019	2676	9	18	5	TGAAACATTCTTTC	Intergenic	-
	14	26285689	+	5645	6019	374	6	4	3	dTGGTTTTTGTGTCTTACAT	Intergenic	-
	14	45107932	-	5828	6018	190	8	4	3	AAAAACCCGTATCTC	Intergenic	-
	14	49732785	-	5640	6019	379	1	5	3	ATGGTTTT	Intergenic	-
	15	80855122	+	-1	6019	ND	14	1	7	AAAAAGAAAAACGCTCTGGCTTGCA	Intronic	ARNT2
	20	20512767	+	-1	6019	ND	7	1	5	AAGATATTTTTGA	Intronic	RALGAPA2
	21	34283829	+	5529	6019	490	18	6	9	A	Intergenic	-

## Sheet: LUAD insertions
Sample	Chrom	Position	Strand	TE start	TE end	Length	Left Dr	Right DR	Split reads	TSD	Location	Gene
TCGA-38-4630	1	98331428	+	5722	6019	297	6	1	4	TGAAATTA	Intronic	DPYD
	3	86042176	+	4351	6018	1667	8	11	8	TATTCTAAAT	Intronic	CADM2
	5	85154776	+	5341	6018	677	3	4	4	TTTTTTTTTTT	Intergenic	-
	8	31151655	-	-1	6019	ND	4	11	7	GTGATTTCATATTTTTTAATTGATAAA	Intergenic	-
	11	62852032	-	4501	6018	1517	3	1	5	AAGAAATGGAGTGAATGCC	Intronic	SLC22A24
	13	56724865	-	-1	6019	ND	1	9	5	AAGAATTTTA	Intergenic	-
TCGA-49-6742	4	125910027	-	5234	6018	784	3	10	7	dTGT	Intergenic	-
	4	175034218	-	3139	6018	2879	1	4	4	TTCT	Intergenic	-
	7	144966258	-	5098	6018	920	1	9	3	AAAACAC	Intergenic	-
TCGA-55-6972	4	17092432	+	-1	6019	ND	6	1	3	AAAAGAAGCAAGGATC	Intergenic	-
	5	23897453	-	5729	6019	290	1	10	9	dG	Intergenic	-
	5	52674301	+	5455	6019	564	7	1	10	AAAAGGTGAGTAGA	Intergenic	-
	6	29920227	+	0	6019	6019	1	6	15	AAAAAACACAGCGAA	Intergenic	-
	10	122241007	-	156	6018	5862	1	7	3	GTGGAGAGGATTTTT	Intronic	PLPP4

## Sheet: Legend
	Description
Sample:	Case submitter ID in GDC database
Chrom:	Chromosome where L1 insertion is found
Position:	Position of L1 insertion
Strand:	Strand in chromosome where L1 insertion is found (+ or -).
TE start	Start position of L1 element (-1 if not detected)
TE end	End position of L1 element
Length:	Length of L1 sequence (ND= length not available)
Left DR:	Number of discordant reads supporting 5’ end
Right DR:	Number of discordant reads supporting 3’ end
Split reads:	Total number of split reads
TSD:	Target site duplication sequence
Location:	Genomic location (intergenic, intronic, exonic, 3_UTR or 5_UTR)
Gene:	Gene name (HGNC based) for non intergenic locations
