# Supplementary material for: The tumor suppressor microRNA let-7 inhibits human LINE-1 retrotransposition
Source: Nat Commun. 2020 Nov 11;11:5712. doi: 10.1038/s41467-020-19430-4 (PMC7658363; doi:10.1038/s41467-020-19430-4)
Supplement: Supplementary file 6 — Source Data [file 41467_2020_19430_MOESM6_ESM.xlsx]

## Sheet: Figure 1
1b	0 insertions (n=14)														1 insertions (n=27)
hsa-let-7a-1	0.347898	0.928297	0.625445	0.834845	0.508393	1.195025*	0.587539	0.718918	0.885714	1	0.431845	0.562283	0.541347	0.387589	0.654774	0.377288	0.380432	0.23201	0.32665	0.416608	0.9740676*	0.310038	0.389502	0.404531	0.452078	0.409224	0.335845	0.621849	0.30742	0.684126	0.444725	0.527281	0.437868	0.387343	0.41806	0.497126	0.334536	0.409399	0.334557	0.319362	0.349839
hsa-let-7a-2	0.338841	0.9159	0.6133	0.813554	0.499267	1.169252*	0.573553	0.70572	0.863817	1	0.412207	0.554295	0.520466	0.376421	0.648224	0.367049	0.36944	0.229046	0.318824	0.405309	0.9588416*	0.303639	0.385316	0.391181	0.43049	0.397473	0.331096	0.610844	0.303917	0.667501	0.432844	0.520855	0.433606	0.389014	0.416058	0.49322	0.317561	0.394906	0.320003	0.308515	0.341173
hsa-let-7a-3	0.342207	0.923173	0.616128	0.831882	0.505845	1.182211*	0.591415	0.712721	0.888004	1	0.428274	0.565884	0.538446	0.38265	0.648448	0.391377	0.387419	0.234217	0.328612	0.412186	0.9668817*	0.308488	0.393814	0.404976	0.454066	0.414168	0.336995	0.617442	0.30928	0.683725	0.436674	0.535724	0.439313	0.404269	0.408747	0.497198	0.336749	0.4057	0.331779	0.322265	0.350994
hsa-let-7b	0.372134	0.709517	0.799081	0.725591	0.339937	0.375709	0.391657	0.701017	0.944193	0.664446	0.458822	0.567137	0.796343	0.485626	0.486216	0.555067	0.652577	0.377475	0.305472	0.24415	0.905599	0.465068	0.940116	0.659541	0.381728	1	0.422903	0.889556	0.46933	1.274071*	0.884347	0.688373	0.489585	0.456922	0.476925	0.964044	0.442555	0.421969	0.364369	0.454898	0.352104
hsa-let-7c	0.133737	0.254669	0.531788	0.233177	0.129211	0.173093	0.0838245	0.259626	0.0799077	0.302183	0.172527	0.468929	0.0397938	0.659249	0.238177	0.850796	0.219239	0.656538	0.220524	0.104798	0.317548	0.143119	0.251048	0.101533	0.234091	1	0.483092	0.112469	0.259661	0.138509	0.0785361	0.225781	0.319251	0.112176	0.486031	0.0909767	0.0498319	0.205152	0.2837	2.091756*	0.350525
hsa-let-7d	0.461471	0.377137	0.342345	0.334553	0.324663	0.351799	0.43544	0.467765	0.533803	0.6982672*	0.534482	0.7060105*	0.430041	0.496371	0.296723	0.719539	0.444863	0.268083	0.952013	0.425569	0.924202	0.515914	0.417791	0.822904	0.319763	0.869864	0.180771	0.53449	0.616255	0.362021	0.545073	0.507334	1	1.254368*	0.923676	0.533821	0.298707	0.388226	0.479688	0.51255	0.47577
hsa-let-7e	0.149746	0.292994	0.483506	0.612714	0.279387	1	1.910008*	0.391682	0.389172	0.551192	0.390712	0.628316	0.242885	0.57309	0.428479	0.301612	0.202132	0.143257	0.139602	0.186273	0.310122	0.139794	0.244803	0.130871	0.401015	0.315532	0.242891	0.310291	0.0883371	0.4226697*	0.209282	0.147826	0.200405	0.386264	0.23761	0.164374	0.0763544	0.179893	0.115433	0.373513	0.145643
hsa-let-7f-2	0.307295	0.988617	0.606164	1	0.495221	2.217194*	0.632817	0.678406	0.676105	0.777327	0.317333	0.548913	0.242641	0.328971	0.602063	0.247529	0.229219	0.124474	0.319113	0.33509	0.918859*	0.207839	0.252532	0.370837	0.390385	0.191126	0.181746	0.399771	0.252381	0.52757	0.302621	0.467663	0.525645	0.332204	0.543639	0.30002	0.127806	0.325276	0.186945	0.197924	0.295374
hsa-let-7g	0.545565	0.79881	1	0.450708	0.717405	0.823919	0.633093	0.627334	0.976643	1.166900*	0.788975	0.823834	0.692738	0.638388	0.374377	0.530508	0.525071	0.335944	0.812698	0.786961	1.36759	0.534317	0.611391	0.794169	0.619372	0.775528	0.537047	0.750383	0.280632	0.456998	0.789385	0.569006	0.657767	0.592777	0.557126	0.662052	0.382815	0.516333	0.440773	0.547165	0.609836
hsa-let-7i	1	0.489636	0.767722	0.53285	0.664618	0.84141	0.362979	0.645037	2.107158*	0.761265	0.750995	0.518594	0.220276	0.633594	0.475187	0.461877	0.718569	0.471028	0.606473	0.528242	0.709849	0.672646	0.387676	0.676856	0.512974	0.434387	0.417661	0.426731	0.402445	0.672585	0.732717	1.054665*	0.793797	0.643599	0.682644	0.564778	0.451263	0.554102	0.5535	0.476503	0.476559
hsa-mir-34a	0.749856	0.489961	0.234855	0.816341	0.389362	0.267259	0.0761469	0.854509	0.602697	1	0.538272	0.263001	0.936204	0.339535	0.29858	0.240376	0.225423	0.319154	0.445962	0.240356	0.5826687*	0.435301	0.152805	0.223924	0.0914257	0.1213	0.184055	0.359057	0.123359	0.236102	0.259506	0.202688	0.179946	0.481552	0.247838	0.195243	0.379044	0.318319	0.271726	0.14022	0.227464
hsa-mir-34b	0.10777	0.04575	0.488905	0.0582954	0.0926169	0.0066068	0.0234396	0.333768	0.480439	0.0806406	0.360419	0.00994767	0.077698	0.221697	0.036445	1.926735*	0.725287	0.206972	0.832296	0.0848384	0.0251016	0.20779	0.915538	1.409684*	0.0546432	0.0269545	0.00787696	0.122028	0.0828739	0.0117594	0.0499771	0.00813223	1	0.568405	0.380004	0.42113	0.0139933	0.162838	0.161393	0.317301	0.231574
hsa-mir-34c	0.074994	0.0237584	0.3591296*	0.0919551	0.0919182	0.00548956	0.0329591	0.225616	0.317353	0.0547895	0.109093	0.0134314	0.0881476	0.18002	0.0721719	1	0.631796	0.193468	0.78535	0.0881146	0.0141942	0.145861	0.624873	1.333556*	0.0151342	0.0156774	0.057268	0.0935929	0.114766	0.0195416	0.0380652	0.0185818	0.852856	0.320035	0.272271	0.417085	0.0450544	0.183054	0.179817	0.360406	0.122664
hsa-mir-200a	0.293601	0.26891	0.371683	0.127072	0.0931034	0.153409	0.0881399	0.16206	1.302133*	0.19309	0.376188	0.732741	0.818744	0.235947	0.318765	0.653091	0.183873	0.362606	1	0.107711	0.816548	0.194665	0.26017	0.297283	1.762974*	0.692674	0.12307	0.121246	0.221985	0.0787096	0.0685941	0.137608	0.142378	0.368697	0.339319	0.145491	0.214422	0.2886	0.480682	0.512292	0.0638942
hsa-mir-200b	0.342156	0.286588	0.350095	0.20477	0.131723	0.345213	0.153559	0.176286	1.588404*	0.237078	0.350946	0.663687	1	0.47323	0.490218	0.895419	0.1703	0.332295	1.134541*	0.106791	0.9855528*	0.21655	0.494216	0.491484	0.602419	0.81554	0.105952	0.225443	0.211641	0.0721844	0.0994666	0.109659	0.195497	0.482677	0.376303	0.187171	0.203712	0.241297	0.338847	0.475328	0.0992336
hsa-mir-200c	0.291134	0.584503	0.687801	0.172069	0.422	0.73036	0.115934	0.216587	0.655375	0.320957	0.304234	0.371883	0.8866207*	0.326756	0.46308	0.806246	0.243946	0.314615	0.872785	0.129969	1.298924*	0.164802	1	0.652644	0.546131	0.766477	0.134748	0.300106	0.564708	0.307954	0.157687	0.401135	1.381056*	0.43857	0.392632	0.186189	0.676469	0.412466	0.342271	0.691957	0.272958
hsa-mir-429	0.463106	0.158562	0.190586	0.117467	0.0542221	0.12989	0.118089	0.193567	1	0.178588	0.310185	0.662968	1.354912*	0.566239	0.179048	1.324291*	0.0933906	0.382173	1.293558*	0.102005	1.281627*	0.122764	0.299993	0.371011	0.354022	0.703662	0.0819917	0.138347	0.138429	0.062827	0.0828661	0.0966346	0.0917098	0.327932	0.18466	0.190499	0.149524	0.174263	0.310176	0.503723	0.0799935
hsa-mir-21	0.852117	0.504195	0.646264	0.761981	0.828887	0.741418	0.2875361*	0.781373	0.801724	0.48329	0.598925	0.625867	0.385109	0.803197	0.686927	0.773443	0.77972	0.632398	0.529377	0.709937	0.340542	0.739425	0.674295	0.57518	0.288639	0.1256106*	0.647431	0.605224	0.98985	0.720854	0.675576	0.718422	0.343748	0.408503	0.556109	0.677048	1	0.806913	0.732156	0.462097	0.590847
hsa-mir-17	0.204946	0.471317	0.0974827	0.0895965	0.101062	0.169462	1	0.160689	0.233976	0.35373	0.177734	1.336950*	0.218385	0.16776	0.236061	0.475874	0.178995	0.257876	0.431056	0.214219	0.6853123*	0.153928	0.252843	0.302696	0.8298902*	0.240531	0.100002	0.19279	0.613308	0.210058	0.258252	0.223978	0.442798	0.424529	0.145037	0.141434	0.533141	0.290826	0.167412	0.244553	0.251932
hsa-mir-18a	0.253005	0.152398	0.112395	0.115588	0.0835772	0.113783	1.624521*	0.21001	0.377675	0.28781	0.182948	1.814635*	0.197197	0.264282	0.42857	0.835904	0.178139	0.405908	1	0.498634	0.481347	0.227315	0.215765	0.51111	1.941576*	0.307846	0.179925	0.190588	0.5679	0.164149	0.211403	0.299273	0.329827	0.531487	0.160741	0.353094	0.532723	0.340349	0.102404	0.342684	0.24244
hsa-mir-19a	0.179445	0.225423	0.0698253	0.0321904	0.085325	0.116102	0.6690655*	0.12476	0.152182	0.171267	0.118975	0.574658	0.243718	0.566157	0.0743067	0.686439	0.174908	0.28772	0.631842	0.421816	0.336454	0.26296	1	0.398153	1.188380*	0.18319	0.342616	0.529497	0.811053	0.0799198	0.498164	0.127118	0.793395	0.731941	0.479091	0.470203	0.418448	0.371065	0.184473	0.17894	0.389525
hsa-mir-19b-2	0.328938	0.621877	0.169863	0.0918471	0.295532	0.29531	1.313222*	0.262933	0.317685	0.459218	0.292677	1	0.581988	0.551233	0.201761	0.641693	0.279477	0.274361	0.584268	0.361963	1.004314*	0.249688	0.765278	0.466036	0.675239	0.33708	0.307586	0.64029	0.640399	0.290627	0.650517	0.227112	0.938496	0.938986	0.511774	0.31224	0.603485	0.514892	0.212129	0.338705	0.515091
hsa-mir-20a	0.340024	0.787342	0.175992	0.0827142	0.119323	0.265533	1.473806*	0.216589	0.372941	0.459523	0.228752	1.807575*	0.396113	0.314049	0.207289	0.690089	0.329349	0.315773	0.628964	0.225628	0.990275	0.261488	0.489285	0.471484	1.124912*	0.345441	0.127868	0.270384	0.94745	0.281316	0.359896	0.350379	0.545212	0.480157	0.209723	0.193671	1	0.530196	0.29369	0.463088	0.438809
hsa-mir-92a-2	0.202772	0.466411	0.104068	0.177565	0.33319	0.324566	2.511896*	0.3203	0.517042	0.640002	0.208966	2.147704*	0.326995	0.110551	0.381199	0.475364	0.297685	0.250349	0.480329	0.113573	1.466233*	0.201622	0.215826	0.452261	1	0.319622	0.108768	0.235277	0.69018	0.363607	0.249733	0.286674	0.92571	0.710502	0.321527	0.110132	0.806163	0.401615	0.208657	0.319269	0.309569
hsa-mir-221	0.246491	0.231325	0.237082	1	0.2045	0.230606	0.155657	1.339338*	0.892032	0.509448	0.170531	0.358164	0.159011	0.610066	0.420496	0.701893	0.504952	0.463554	1.141769*	0.433361	0.372339	0.389038	0.357732	0.265901	0.269492	1.448877*	0.364601	0.493097	0.224235	0.264971	0.506528	0.263823	0.300779	0.448716	0.306498	0.250092	0.245027	0.302947	1.145157*	0.377551	0.244397
hsa-mir-222	0.255653	0.251469	0.192683	0.416133	0.0933607	0.148755	0.0884653	0.943364	0.64812	0.421864	0.154911	0.25152	0.0746948	0.421352	0.145639	0.661886	0.371813	0.361432	1	0.537369	0.263037	0.311756	0.615989	0.241511	0.227635	1.097929*	0.342726	0.375831	0.194357	0.171457	0.605313	0.274785	0.396601	0.62659	0.460126	0.212333	0.205648	0.233878	1.086608*	0.298427	0.172843
	*indicates outliers that were not considered for the statistical analysis

## Sheet: Supplementary Figure 1
1a	0 insertions (n=14)														1 insertions (n=27)
hsa-let-7a-1	0.409224	0.335845	0.41806	0.334536	0.404531	0.625445	0.508393	0.319362	0.562283	0.834845	0.32665	0.885714	0.387589	0.377288	0.349839	0.654774	0.928297	0.389502	0.497126	0.527281	0.621849	0.30742	0.684126	0.9740676*	0.334557	0.380432	0.444725	0.347898	0.416608	1.195025*	0.409399	0.541347	0.23201	0.718918	0.437868	0.310038	1	0.387343	0.431845	0.587539	0.452078
hsa-let-7a-2	0.397473	0.331096	0.416058	0.317561	0.391181	0.6133	0.499267	0.308515	0.554295	0.813554	0.318824	0.863817	0.376421	0.367049	0.341173	0.648224	0.9159	0.385316	0.49322	0.520855	0.610844	0.303917	0.667501	0.9588416*	0.320003	0.36944	0.432844	0.338841	0.405309	1.169252*	0.394906	0.520466	0.229046	0.70572	0.433606	0.303639	1	0.389014	0.412207	0.573553	0.43049
hsa-let-7a-3	0.414168	0.336995	0.408747	0.336749	0.404976	0.616128	0.505845	0.322265	0.565884	0.831882	0.328612	0.888004	0.38265	0.391377	0.350994	0.648448	0.923173	0.393814	0.497198	0.535724	0.617442	0.30928	0.683725	0.9668817*	0.331779	0.387419	0.436674	0.342207	0.412186	1.182211*	0.4057	0.538446	0.234217	0.712721	0.439313	0.308488	1	0.404269	0.428274	0.591415	0.454066
hsa-let-7b	1	0.422903	0.476925	0.442555	0.659541	0.799081	0.339937	0.454898	0.567137	0.725591	0.305472	0.944193	0.485626	0.555067	0.352104	0.486216	0.709517	0.940116	0.964044	0.688373	0.889556	0.46933	1.274071*	0.905599	0.364369	0.652577	0.884347	0.372134	0.24415	0.375709	0.421969	0.796343	0.377475	0.701017	0.489585	0.465068	0.664446	0.456922	0.458822	0.391657	0.381728
hsa-let-7c	1	0.483092	0.486031	0.0498319	0.101533	0.531788	0.129211	2.091756*	0.468929	0.233177	0.220524	0.0799077	0.659249	0.850796	0.350525	0.238177	0.254669	0.251048	0.0909767	0.225781	0.112469	0.259661	0.138509	0.317548	0.2837	0.219239	0.0785361	0.133737	0.104798	0.173093	0.205152	0.0397938	0.656538	0.259626	0.319251	0.143119	0.302183	0.112176	0.172527	0.0838245	0.234091
hsa-let-7d	0.869864	0.180771	0.923676	0.298707	0.822904	0.342345	0.324663	0.51255	0.7060105*	0.334553	0.952013	0.533803	0.496371	0.719539	0.47577	0.296723	0.377137	0.417791	0.533821	0.507334	0.53449	0.616255	0.362021	0.924202	0.479688	0.444863	0.545073	0.461471	0.425569	0.351799	0.388226	0.430041	0.268083	0.467765	1	0.515914	0.6982672*	1.254368*	0.534482	0.43544	0.319763
hsa-let-7e	0.315532	0.242891	0.23761	0.0763544	0.130871	0.483506	0.279387	0.373513	0.628316	0.612714	0.139602	0.389172	0.57309	0.301612	0.145643	0.428479	0.292994	0.244803	0.164374	0.147826	0.310291	0.0883371	0.4226697*	0.310122	0.115433	0.202132	0.209282	0.149746	0.186273	1	0.179893	0.242885	0.143257	0.391682	0.200405	0.139794	0.551192	0.386264	0.390712	1.910008*	0.401015
hsa-let-7f-2	0.191126	0.181746	0.543639	0.127806	0.370837	0.606164	0.495221	0.197924	0.548913	1	0.319113	0.676105	0.328971	0.247529	0.295374	0.602063	0.988617	0.252532	0.30002	0.467663	0.399771	0.252381	0.52757	0.918859*	0.186945	0.229219	0.302621	0.307295	0.33509	2.217194*	0.325276	0.242641	0.124474	0.678406	0.525645	0.207839	0.777327	0.332204	0.317333	0.632817	0.390385
hsa-let-7g	0.775528	0.537047	0.557126	0.382815	0.794169	1	0.717405	0.547165	0.823834	0.450708	0.812698	0.976643	0.638388	0.530508	0.609836	0.374377	0.79881	0.611391	0.662052	0.569006	0.750383	0.280632	0.456998	1.36759	0.440773	0.525071	0.789385	0.545565	0.786961	0.823919	0.516333	0.692738	0.335944	0.627334	0.657767	0.534317	1.166900*	0.592777	0.788975	0.633093	0.619372
hsa-let-7i	0.434387	0.417661	0.682644	0.451263	0.676856	0.767722	0.664618	0.476503	0.518594	0.53285	0.606473	2.107158*	0.633594	0.461877	0.476559	0.475187	0.489636	0.387676	0.564778	1.054665*	0.426731	0.402445	0.672585	0.709849	0.5535	0.718569	0.732717	1	0.528242	0.84141	0.554102	0.220276	0.471028	0.645037	0.793797	0.672646	0.761265	0.643599	0.750995	0.362979	0.512974
hsa-mir-34a	0.1213	0.184055	0.247838	0.379044	0.223924	0.234855	0.389362	0.14022	0.263001	0.816341	0.445962	0.602697	0.339535	0.240376	0.227464	0.29858	0.489961	0.152805	0.195243	0.202688	0.359057	0.123359	0.236102	0.5826687*	0.271726	0.225423	0.259506	0.749856	0.240356	0.267259	0.318319	0.936204	0.319154	0.854509	0.179946	0.435301	1	0.481552	0.538272	0.0761469	0.0914257
hsa-mir-34b	0.0269545	0.00787696	0.380004	0.0139933	1.409684*	0.488905	0.0926169	0.317301	0.00994767	0.0582954	0.832296	0.480439	0.221697	1.926735*	0.231574	0.036445	0.04575	0.915538	0.42113	0.00813223	0.122028	0.0828739	0.0117594	0.0251016	0.161393	0.725287	0.0499771	0.10777	0.0848384	0.0066068	0.162838	0.077698	0.206972	0.333768	1	0.20779	0.0806406	0.568405	0.360419	0.0234396	0.0546432
hsa-mir-34c	0.0156774	0.057268	0.272271	0.0450544	1.333556*	0.3591296*	0.0919182	0.360406	0.0134314	0.0919551	0.78535	0.317353	0.18002	1	0.122664	0.0721719	0.0237584	0.624873	0.417085	0.0185818	0.0935929	0.114766	0.0195416	0.0141942	0.179817	0.631796	0.0380652	0.074994	0.0881146	0.00548956	0.183054	0.0881476	0.193468	0.225616	0.852856	0.145861	0.0547895	0.320035	0.109093	0.0329591	0.0151342
hsa-mir-200a	0.692674	0.12307	0.339319	0.214422	0.297283	0.371683	0.0931034	0.512292	0.732741	0.127072	1	1.302133*	0.235947	0.653091	0.0638942	0.318765	0.26891	0.26017	0.145491	0.137608	0.121246	0.221985	0.0787096	0.816548	0.480682	0.183873	0.0685941	0.293601	0.107711	0.153409	0.2886	0.818744	0.362606	0.16206	0.142378	0.194665	0.19309	0.368697	0.376188	0.0881399	1.762974*
hsa-mir-200b	0.81554	0.105952	0.376303	0.203712	0.491484	0.350095	0.131723	0.475328	0.663687	0.20477	1.134541*	1.588404*	0.47323	0.895419	0.0992336	0.490218	0.286588	0.494216	0.187171	0.109659	0.225443	0.211641	0.0721844	0.9855528*	0.338847	0.1703	0.0994666	0.342156	0.106791	0.345213	0.241297	1	0.332295	0.176286	0.195497	0.21655	0.237078	0.482677	0.350946	0.153559	0.602419
hsa-mir-200c	0.766477	0.134748	0.392632	0.676469	0.652644	0.687801	0.422	0.691957	0.371883	0.172069	0.872785	0.655375	0.326756	0.806246	0.272958	0.46308	0.584503	1	0.186189	0.401135	0.300106	0.564708	0.307954	1.298924*	0.342271	0.243946	0.157687	0.291134	0.129969	0.73036	0.412466	0.8866207*	0.314615	0.216587	1.381056*	0.164802	0.320957	0.43857	0.304234	0.115934	0.546131
hsa-mir-429	0.703662	0.0819917	0.18466	0.149524	0.371011	0.190586	0.0542221	0.503723	0.662968	0.117467	1.293558*	1	0.566239	1.324291*	0.0799935	0.179048	0.158562	0.299993	0.190499	0.0966346	0.138347	0.138429	0.062827	1.281627*	0.310176	0.0933906	0.0828661	0.463106	0.102005	0.12989	0.174263	1.354912*	0.382173	0.193567	0.0917098	0.122764	0.178588	0.327932	0.310185	0.118089	0.354022
hsa-mir-21	0.1256106*	0.647431	0.556109	1	0.57518	0.646264	0.828887	0.462097	0.625867	0.761981	0.529377	0.801724	0.803197	0.773443	0.590847	0.686927	0.504195	0.674295	0.677048	0.718422	0.605224	0.98985	0.720854	0.340542	0.732156	0.77972	0.675576	0.852117	0.709937	0.741418	0.806913	0.385109	0.632398	0.781373	0.343748	0.739425	0.48329	0.408503	0.598925	0.2875361*	0.288639
hsa-mir-17	0.240531	0.100002	0.145037	0.533141	0.302696	0.0974827	0.101062	0.244553	1.336950*	0.0895965	0.431056	0.233976	0.16776	0.475874	0.251932	0.236061	0.471317	0.252843	0.141434	0.223978	0.19279	0.613308	0.210058	0.6853123*	0.167412	0.178995	0.258252	0.204946	0.214219	0.169462	0.290826	0.218385	0.257876	0.160689	0.442798	0.153928	0.35373	0.424529	0.177734	1	0.8298902*
hsa-mir-18a	0.307846	0.179925	0.160741	0.532723	0.51111	0.112395	0.0835772	0.342684	1.814635*	0.115588	1	0.377675	0.264282	0.835904	0.24244	0.42857	0.152398	0.215765	0.353094	0.299273	0.190588	0.5679	0.164149	0.481347	0.102404	0.178139	0.211403	0.253005	0.498634	0.113783	0.340349	0.197197	0.405908	0.21001	0.329827	0.227315	0.28781	0.531487	0.182948	1.624521*	1.941576*
hsa-mir-19a	0.18319	0.342616	0.479091	0.418448	0.398153	0.0698253	0.085325	0.17894	0.574658	0.0321904	0.631842	0.152182	0.566157	0.686439	0.389525	0.0743067	0.225423	1	0.470203	0.127118	0.529497	0.811053	0.0799198	0.336454	0.184473	0.174908	0.498164	0.179445	0.421816	0.116102	0.371065	0.243718	0.28772	0.12476	0.793395	0.26296	0.171267	0.731941	0.118975	0.6690655*	1.188380*
hsa-mir-19b-2	0.33708	0.307586	0.511774	0.603485	0.466036	0.169863	0.295532	0.338705	1	0.0918471	0.584268	0.317685	0.551233	0.641693	0.515091	0.201761	0.621877	0.765278	0.31224	0.227112	0.64029	0.640399	0.290627	1.004314*	0.212129	0.279477	0.650517	0.328938	0.361963	0.29531	0.514892	0.581988	0.274361	0.262933	0.938496	0.249688	0.459218	0.938986	0.292677	1.313222*	0.675239
hsa-mir-20a	0.345441	0.127868	0.209723	1	0.471484	0.175992	0.119323	0.463088	1.807575*	0.0827142	0.628964	0.372941	0.314049	0.690089	0.438809	0.207289	0.787342	0.489285	0.193671	0.350379	0.270384	0.94745	0.281316	0.990275	0.29369	0.329349	0.359896	0.340024	0.225628	0.265533	0.530196	0.396113	0.315773	0.216589	0.545212	0.261488	0.459523	0.480157	0.228752	1.473806*	1.124912*
hsa-mir-92a-2	0.319622	0.108768	0.321527	0.806163	0.452261	0.104068	0.33319	0.319269	2.147704*	0.177565	0.480329	0.517042	0.110551	0.475364	0.309569	0.381199	0.466411	0.215826	0.110132	0.286674	0.235277	0.69018	0.363607	1.466233*	0.208657	0.297685	0.249733	0.202772	0.113573	0.324566	0.401615	0.326995	0.250349	0.3203	0.92571	0.201622	0.640002	0.710502	0.208966	2.511896*	1
hsa-mir-221	1.448877*	0.364601	0.306498	0.245027	0.265901	0.237082	0.2045	0.377551	0.358164	1	1.141769*	0.892032	0.610066	0.701893	0.244397	0.420496	0.231325	0.357732	0.250092	0.263823	0.493097	0.224235	0.264971	0.372339	1.145157*	0.504952	0.506528	0.246491	0.433361	0.230606	0.302947	0.159011	0.463554	1.339338*	0.300779	0.389038	0.509448	0.448716	0.170531	0.155657	0.269492
hsa-mir-222	1.097929*	0.342726	0.460126	0.205648	0.241511	0.192683	0.0933607	0.298427	0.25152	0.416133	1	0.64812	0.421352	0.661886	0.172843	0.145639	0.251469	0.615989	0.212333	0.274785	0.375831	0.194357	0.171457	0.263037	1.086608*	0.371813	0.605313	0.255653	0.537369	0.148755	0.233878	0.0746948	0.361432	0.943364	0.396601	0.311756	0.421864	0.62659	0.154911	0.0884653	0.227635
1b	L1Hs expression (FPKM)				L1Hs (FPKM)	let-7a (RPM)			L1Hs (FPKM)	let-7e (RPM)			L1Hs (FPKM)	let-7f-2 (RPM)			L1Hs (FPKM)	miR-34a (RPM)
	0 insertions (n=14)	1 insertions (n=27)		TCGA-21-1078	21.6648	5378.77		TCGA-21-1078	21.6648	634.224		TCGA-21-1078	21.6648	2977.53		TCGA-21-1078	21.6648	448.066
	21.6648	87.5178		TCGA-38-4628	21.4106	3456.68		TCGA-38-4628	21.4106	391.019		TCGA-38-4628	21.4106	3770.92		TCGA-38-4628	21.4106	358.88
	21.4106	62.9665		TCGA-49-4486	17.057	9223.46		TCGA-49-4486	17.057	765.068		TCGA-49-4486	17.057	12131.7		TCGA-49-4486	17.057	234.495
	17.057	55.8257		TCGA-49-4510	28.1522	6214.36		TCGA-49-4510	28.1522	1262.53		TCGA-49-4510	28.1522	7438.45		TCGA-49-4510	28.1522	112.401
	28.1522	28.7645		TCGA-49-4512	53.2264	8294.93		TCGA-49-4512	53.2264	1599.92		TCGA-49-4512	53.2264	12271.4		TCGA-49-4512	53.2264	390.7
	53.2264	41.0445		TCGA-50-5930	51.7262	5051.34		TCGA-50-5930	51.7262	729.536		TCGA-50-5930	51.7262	6077.02		TCGA-50-5930	51.7262	186.348
	51.7262	26.8016		TCGA-50-5932	57.6643	11873.6		TCGA-50-5932	57.6643	2611.2		TCGA-50-5932	57.6643	27208		TCGA-50-5932	57.6643	127.91
	57.6643	49.5896		TCGA-50-6591	42.8417	5837.73		TCGA-50-6591	42.8417	4987.42		TCGA-50-6591	42.8417	7765.52		TCGA-50-6591	42.8417	36.4438
	42.8417	63.0281		TCGA-55-6982	38.4564	7143.1		TCGA-55-6982	38.4564	1022.76		TCGA-55-6982	38.4564	8324.95		TCGA-55-6982	38.4564	408.967
	38.4564	74.6962		TCGA-55-6984	32.0275	8800.36		TCGA-55-6984	32.0275	1016.21		TCGA-55-6984	32.0275	8296.72		TCGA-55-6984	32.0275	288.45									*indicates outliers that were not considered for the statistical analysis
	32.0275	104.976		TCGA-55-6986	33.2708	9935.9		TCGA-55-6986	33.2708	1439.28		TCGA-55-6986	33.2708	9538.85		TCGA-55-6986	33.2708	478.599
	33.2708	70.1096		TCGA-66-2789	30.2218	3851.05		TCGA-66-2789	30.2218	1496.45		TCGA-66-2789	30.2218	4036.92		TCGA-66-2789	30.2218	162.501
	30.2218	24.9259		TCGA-73-4659	19.7578	4290.76		TCGA-73-4659	19.7578	1020.23		TCGA-73-4659	19.7578	3894.1		TCGA-73-4659	19.7578	257.616
	19.7578	37.2222		TCGA-91-6847	21.7221	5586.78		TCGA-91-6847	21.7221	1640.66		TCGA-91-6847	21.7221	6735.91		TCGA-91-6847	21.7221	125.872
	21.7221	53.918		TCGA-49-6742	87.5178	6505.77		TCGA-49-6742	87.5178	1118.85		TCGA-49-6742	87.5178	7388.12		TCGA-49-6742	87.5178	142.9
		28.8943		TCGA-56-1622	62.9665	3748.69		TCGA-56-1622	62.9665	787.571		TCGA-56-1622	62.9665	3037.51		TCGA-56-1622	62.9665	115.044
		54.8525		TCGA-60-2713	55.8257	3779.93		TCGA-60-2713	55.8257	527.808		TCGA-60-2713	55.8257	2812.82		TCGA-60-2713	55.8257	107.887
		58.8109		TCGA-60-2724	28.7645	2305.23		TCGA-60-2724	28.7645	374.073		TCGA-60-2724	28.7645	1527.47		TCGA-60-2724	28.7645	152.747
		86.8193		TCGA-60-2719	41.0445	3245.56		TCGA-60-2719	41.0445	364.53		TCGA-60-2719	41.0445	3915.95		TCGA-60-2719	41.0445	213.437
		88.4855		TCGA-66-2744	26.8016	4139.37		TCGA-66-2744	26.8016	486.398		TCGA-66-2744	26.8016	4112		TCGA-66-2744	26.8016	115.034
		41.2227		TCGA-21-1076	49.5896	3080.5		TCGA-21-1076	49.5896	365.03		TCGA-21-1076	49.5896	2550.47		TCGA-21-1076	49.5896	208.334
		80.8369		TCGA-43-3394	63.0281	3870.05		TCGA-43-3394	63.0281	639.23		TCGA-43-3394	63.0281	3098.91		TCGA-43-3394	63.0281	73.1323
		36.713		TCGA-55-6972	74.6962	9678.23		TCGA-55-6972	74.6962	809.793		TCGA-55-6972	74.6962	11275.6		TCGA-55-6972	74.6962	278.864
		74.7171		TCGA-60-2711	104.976	4019.38		TCGA-60-2711	104.976	341.73		TCGA-60-2711	104.976	4550.68		TCGA-60-2711	104.976	107.17
		39.7137		TCGA-34-2600	70.1096	4066.01		TCGA-34-2600	70.1096	823.919		TCGA-34-2600	70.1096	2345.38		TCGA-34-2600	70.1096	58.0539
		40.984		TCGA-38-4630	24.9259	4491.8		TCGA-38-4630	24.9259	1047.13		TCGA-38-4630	24.9259	4790.55		TCGA-38-4630	24.9259	43.7562
		79.8606		TCGA-43-3920	37.2222	3336.92		TCGA-43-3920	37.2222	634.237		TCGA-43-3920	37.2222	2230.27		TCGA-43-3920	37.2222	88.0885
		97.6318		TCGA-18-3408	53.918	6178.62		TCGA-18-3408	53.918	810.235		TCGA-18-3408	53.918	4905.73		TCGA-18-3408	53.918	171.844
				TCGA-66-2766	28.8943	3054.5		TCGA-66-2766	28.8943	230.666		TCGA-66-2766	28.8943	3097.06		TCGA-66-2766	28.8943	59.0396
				TCGA-33-4586	54.8525	6797.41		TCGA-33-4586	54.8525	1103.68		TCGA-33-4586	54.8525	6474		TCGA-33-4586	54.8525	112.998
				TCGA-66-2795	58.8109	4418.74		TCGA-66-2795	58.8109	546.477		TCGA-66-2795	58.8109	3713.56		TCGA-66-2795	58.8109	124.199
				TCGA-18-4721	86.8193	5239.01		TCGA-18-4721	86.8193	386.004		TCGA-18-4721	86.8193	5738.86		TCGA-18-4721	86.8193	97.0062
				TCGA-22-5477	88.4855	4350.61		TCGA-22-5477	88.4855	523.299		TCGA-22-5477	88.4855	6450.38		TCGA-22-5477	88.4855	86.1218
				TCGA-22-5485	41.2227	3848.6		TCGA-22-5485	41.2227	1008.62		TCGA-22-5485	41.2227	4076.59		TCGA-22-5485	41.2227	230.47
				TCGA-22-5492	80.8369	4153.8		TCGA-22-5492	80.8369	620.447		TCGA-22-5492	80.8369	6671.18		TCGA-22-5492	80.8369	118.615
				TCGA-18-3415	36.713	4939.39		TCGA-18-3415	36.713	429.214		TCGA-18-3415	36.713	3681.65		TCGA-18-3415	36.713	93.4429
				TCGA-21-1083	74.7171	3323.92		TCGA-21-1083	74.7171	199.377		TCGA-21-1083	74.7171	1568.36		TCGA-21-1083	74.7171	181.41
				TCGA-60-2698	39.7137	4067.74		TCGA-60-2698	39.7137	469.736		TCGA-60-2698	39.7137	3991.57		TCGA-60-2698	39.7137	152.347
				TCGA-66-2759	40.984	3324.12		TCGA-66-2759	40.984	301.419		TCGA-66-2759	40.984	2294.07		TCGA-66-2759	40.984	130.048
				TCGA-66-2793	79.8606	3173.15		TCGA-66-2793	79.8606	975.32		TCGA-66-2793	79.8606	2428.79		TCGA-66-2793	79.8606	67.1092
				TCGA-34-2596	97.6318	3475.97		TCGA-34-2596	97.6318	380.304		TCGA-34-2596	97.6318	3624.64		TCGA-34-2596	97.6318	108.864
1c	0 insertions																													 1 insertions
hsa-let-7a-1	0.258126	0.596114	0.352649	0.347143	0.405053	0.247718	0.439532	0.282345	0.61356	0.54	0.557765	1	0.753252	0.507813	0.67783	0.900036	0.223073	0.419128	0.583706	0.811674	1.194982*	0.244377	0.517495	0.373472	0.44366	0.974397	0.350507	0.918938	0.873987	0.617174	1.356874*	0.284042	0.265215	0.251502	0.305981	0.188374	0.316246	0.308881	0.313865	0.272542	0.332258	0.367053	0.3324	0.32806	0.249015
hsa-let-7a-2	0.263638	0.594289	0.349116	0.34568	0.405168	0.241518	0.430524	0.280165	0.617226	0.53812	0.545503	1	0.757166	0.507314	0.672962	0.899004	0.227365	0.40246	0.583763	0.826935	1.191298*	0.249454	0.521981	0.375487	0.442458	0.974347	0.340859	0.921858	0.874683	0.618787	1.362304*	0.282215	0.263728	0.250943	0.303274	0.189464	0.318729	0.305597	0.309798	0.273739	0.328785	0.356096	0.326662	0.323198	0.250806
hsa-let-7a-3	0.261624	0.596513	0.343375	0.346966	0.401195	0.243671	0.438601	0.278631	0.633053	0.539764	0.549461	1	0.751536	0.501878	0.677625	0.900087	0.224585	0.408881	0.58056	0.81432	1.191171*	0.247325	0.516615	0.388746	0.454689	0.971042	0.348742	0.916494	0.867563	0.622158	1.359536*	0.285909	0.267677	0.251061	0.318442	0.190786	0.320788	0.31558	0.312031	0.274366	0.337368	0.369868	0.330471	0.329492	0.251338
hsa-let-7b	0.173338	0.568351	0.35341	0.277698	0.300054	0.222167	0.587534	0.274439	0.852846	0.567176	0.709408	1.103543*	0.52316	0.589554	0.535334	0.44316	0.220507	0.741683	0.517203	0.490072	0.662142	0.471935	0.4898	0.256821	1.022363*	0.393424	0.338401	0.468087	1	1.114554*	0.701478	0.259779	0.225374	0.342817	0.409059	0.278497	0.693608	0.481465	0.671687	0.311855	0.73779	0.281635	0.311324	0.486029	0.345453
hsa-let-7c	0.0573883	0.489203	0.0995453	0.276214	0.0928648	0.123403	0.0468255	0.157302	0.352903	0.337075	0.237306	1.320618*	0.299489	0.625756	0.27438	0.276413	0.189345	0.125797	0.305502	0.355471	0.403283	0.328455	0.280145	0.112699	0.748663	0.14635	0.202946	0.658869	0.241521	0.138606	0.457467	0.412464	0.259491	0.168259	1	0.772551	0.295409	0.257979	0.0863454	0.568167	1.176703*	0.275456	0.241403	0.119334	0.304827
hsa-let-7d	0.332978	1.678890*	0.313088	0.535273	0.536081	0.23445	0.451717	0.484523	0.433703	0.327758	0.24629	0.404644	0.395909	0.359602	0.351416	0.724343	0.14141	0.458945	0.491343	0.73324	0.210739	0.449589	0.226059	0.3412	0.369566	0.39054	0.561235	0.452898	0.402335	0.477402	0.592935	0.499751	1	0.541436	0.754951	0.281597	0.43885	0.467287	0.834747	0.189786	0.91371	0.33588	0.407795	0.863364	0.645798
hsa-let-7e	0.396536	0.334751	0.225791	0.293588	0.222391	0.33197	0.297286	0.183207	0.274302	0.298231	0.28483	0.909081	0.358403	0.5918	0.749947	0.706259	0.451011	0.464911	0.47941	0.674439	1	0.293108	0.294601	0.681207	0.383698	0.92835	0.478062	0.693571	1.325634*	0.270265	1.332711*	0.178263	0.17087	0.170952	0.368748	0.175343	0.299633	0.247405	0.113173	0.297141	0.386204	0.490832	0.220184	0.159994	0.107869
hsa-let-7f-2	0.296012	0.566471	0.290299	0.30697	0.41004	0.204616	0.176447	0.223366	0.366463	0.222806	0.283781	0.367833	0.718482	0.440797	0.727191	1	0.132833	0.229832	0.493331	0.565093	1.431794*	0.195688	0.352537	0.242548	0.235916	1.173778*	0.230684	1.172485*	0.879906	0.443583	1.256683*	0.214793	0.232056	0.151004	0.179797	0.0905166	0.183639	0.166686	0.195762	0.132097	0.138986	0.283885	0.236538	0.269352	0.183098
hsa-let-7g	0.46431	0.569152	0.436644	0.448784	0.913052	0.351658	0.593838	0.467476	1.381591*	0.635728	0.555254	0.424174	0.684355	0.857233	0.386362	0.530732	0.451839	0.970567	0.537771	1	0.665355	0.582119	0.403822	0.909242	0.669582	0.732045	0.676109	0.75554	0.70219	0.398272	0.781716	0.522771	0.696672	0.457626	0.454253	0.287982	0.524104	0.450108	0.493519	0.460141	0.664809	0.530946	0.442618	0.679985	0.240002
hsa-let-7i	0.497154	0.978283	0.483031	0.505768	1	0.313187	0.175334	0.795631	0.503398	0.853836	0.866647	0.656632	0.389502	0.611086	0.424134	1.090916*	0.244063	0.531371	0.513432	0.605761	0.289682	0.410362	0.148532	0.504326	0.428809	0.39616	0.597572	0.53817	0.331639	0.7522662*	0.506112	0.379328	0.482737	0.534931	0.367225	0.374926	0.308579	0.571962	0.241647	0.332278	0.34576	0.408314	0.44105	0.538124	0.319583
hsa-mir-34a	0.309561	0.527239	0.359624	0.222831	0.235222	0.286253	0.846199	0.677476	0.556575	0.627791	0.441219	1.164240*	0.442591	0.212277	0.73786	0.412603	0.157932	1	0.772358	0.903586	0.460543	0.174328	0.396847	1.306023*	0.412869	0.302862	0.486361	0.164473	0.485581	0.221813	0.120034	0.205596	0.4030885*	0.393102	0.21702	0.288471	0.138115	0.203752	0.281947	0.166276	0.109638	0.0826362	0.287716	0.202158	0.111238
hsa-mir-34b	0	0.176295	0.0423268	0.0133691	0.0246902	0.0316957	0.0551824	0.0765069	0.0310662	0.0340504	0.0470194	3.766069*	0.0324729	0.347229	0.0414023	0.0792948	0.0329644	0.406546	0.237047	0.0572547	0.0125045	0.0170196	0.557092	0.0414981	0.131457	0.00517375	0.25589	0.169457	0.00532469	0.0538492	0.0143638	0.164468	0.59111	0.147445	1.366848*	0.146995	0.65023	0.515111	0.194203	0.0055915	0.0191435	0.0388085	0.11565	1	0.0587201
hsa-mir-34c	0.0191799	0.160819	0.0761331	0.00782926	0.00903694	0.0331458	0.0882476	0.0750469	0.03487	0.0348962	0.0578248	5.580701*	0.023771	0.359537	0.0920594	0.136731	0.0530878	0.208322	0.225872	0.0548349	0.03515	0.019934	0.801304	0.053161	0.160177	0.0121194	0.10918	0.347021	0.00779564	0.0583402	0.0268125	0.122803	0.786241	0.145896	1	0.193688	0.625582	0.632513	0.169302	0.0573038	0.0156952	0.0151514	0.183262	1.333494*	0.114626
hsa-mir-200a	0.148182	0.164962	0.134622	0.477321	0.220107	0.289362	0.8187441*	0.293475	0.143648	0.0870767	0.137171	0.388518	0.268749	0.371683	0.127072	0.14279	0.191113	0.230496	0.16206	0.193031	0.136473	0.483223	0.153688	0.183187	0.348567	0.18384	0.376062	0.19831	0.344366	0.113901	0.273235	0.0638942	1	0.194491	0.652351	0.362606	0.26017	0.183873	0.305078	0.123007	0.692674	1.762974*	0.2886	0.296932	0.221464
hsa-mir-200b	0.217598	0.166853	0.111755	0.618665	0.372557	0.244363	1.118063*	0.382388	0.284077	0.116694	0.308377	0.9587306*	0.320231	0.391428	0.228945	0.23309	0.355976	0.316653	0.197098	0.264987	0.293443	0.393196	0.302263	0.362119	0.468006	0.318078	0.392248	0.184335	0.669103	0.0949747	0.368486	0.110949	1.268488*	0.241901	1	0.371527	0.552564	0.190406	0.428381	0.118401	0.911824	0.673543	0.269786	0.548862	0.236072
hsa-mir-200c	0.648866	0.278605	0.597106	0.9846272*	0.746206	0.149178	0.8811145*	0.289202	0.170184	0.085036	0.123608	0.56075	0.580524	0.683529	0.171001	0.280716	0.501453	0.280321	0.215242	0.318866	0.220161	0.17124	0.201031	0.18633	0.144253	0.462701	0.302244	0.357565	0.171047	1	0.711663	0.271262	0.867365	0.163633	0.800331	0.312661	0.99379	0.242431	0.375563	0.133843	0.761717	0.54274	0.409905	0.647826	0.559883
hsa-mir-429	0.165738	0.163725	0.0713306	0.578273	0.243476	0.271246	1.925515*	0.657855	0.248135	0.0696665	0.157735	0.307851	0.225204	0.270849	0.166936	0.10296	0.315956	0.321598	0.275085	0.25372	0.14244	0.357628	0.237796	0.370977	0.657351	0.142807	0.440667	0.149341	0.547982	0.0367247	0.186323	0.113682	1.838323*	0.17431	1.879865*	0.54312	0.426331	0.132721	0.481617	0.116462	1	0.503114	0.247652	0.526635	0.196265
hsa-mir-21	0.975629	0.515481	0.782835	0.759574	0.583066	0.652412	0.353538	0.781927	0.559877	0.867734	0.611954	0.1459531*	0.462584	0.593285	0.699516	0.885849	0.549225	0.675116	0.717318	0.443535	0.942437	0.589188	0.846001	0.627293	0.513256	0.73453	0.549643	0.534991	0.895781	1	0.432951	0.542411	0.48598	0.678204	0.709233	0.580556	0.619017	0.7158	0.392044	0.594054	0.1153133*	0.264977	0.740764	0.527405	0.90657
hsa-mir-17	0.248372	1.239312*	0.216072	0.45675	0.728027	0.199792	0.356917	0.334809	0.224711	0.122909	0.13169	0.333069	0.769831	0.15932	0.146431	0.166033	0.67105	0.236194	0.26262	0.577939	0.327427	0.213169	0.135884	0.782461	0.181992	0.189719	0.290382	0.269524	0.453396	0.371196	0.502275	0.411743	0.704493	0.251347	0.77686	0.421458	0.413233	0.292539	0.570664	0.163355	0.393111	1.356325*	0.475309	0.494126	1
hsa-mir-18a	0.148958	1.199419*	0.0972366	0.573303	0.408071	0.218442	0.197197	0.252896	0.240536	0.0912606	0.117618	0.0875695	0.152307	0.112395	0.115588	0.113346	0.633173	0.605338	0.21001	0.287722	0.0938395	0.486561	0.0640314	0.639523	0.212154	0.0485326	0.182887	0.0984037	0.256878	0.202054	0.136345	0.24244	1	0.227112	0.834956	0.405908	0.215765	0.178139	0.851718	0.179833	0.307846	1.941576*	0.340349	0.510507	0.566566
hsa-mir-19a	0.108268	0.5645	0.156294	0.251601	0.277832	0.130044	0.243718	0.179445	0.361755	0.322579	0.0323884	0.134982	0.0478347	0.225423	0.0698253	0.0321904	0.0236069	2.019572*	0.421454	0.12476	0.171267	0.075784	0.635677	0.130949	1.241541*	0.263764	0.0569469	0.118975	0.0567947	0.171576	0.164895	0.0919205	0.389525	0.631842	0.26296	0.686439	0.28772	1	0.174908	0.601112	0.342616	0.18319	1.188380*	0.371065	0.398153
hsa-mir-19b-2	0.333053	1.312110*	0.24202	0.427539	0.824669	0.234866	0.682777	0.385904	1	0.467076	0.0184236	0.334005	0.229977	0.729575	0.19928	0.107753	0.112943	1.252015*	0.41493	0.308468	0.538746	0.254908	0.451994	0.399043	1.451305*	0.500319	0.217071	0.343363	0.0960551	0.370343	0.294584	0.256185	0.604296	0.685453	0.292929	0.752822	0.321875	0.8978107*	0.327877	0.505676	0.360855	0.395456	0.792178	0.604062	0.546745
hsa-mir-20a	0.303147	0.9677511*	0.268247	0.444008	0.638564	0.16218	0.419068	0.359575	0.267352	0.0984346	0.174396	0.367435	0.8324679*	0.186191	0.0875075	0.100598	0.510937	0.160151	0.229141	0.486004	0.202038	0.164003	0.159927	0.624343	0.138008	0.18484	0.241927	0.244359	0.246221	0.363229	0.179707	0.464238	0.665413	0.276395	0.729253	0.334072	0.517639	0.348435	0.58099	0.13521	0.365459	1.190101*	0.560921	0.498218	1
hsa-mir-92a-2	0.381071	1.449648*	0.322227	0.413137	0.751206	0.172596	0.474898	0.294361	0.128672	0.115218	0.202136	0.899298	0.676966	0.151139	0.257879	0.236289	0.262857	0.132049	0.465174	0.929197	0.358077	0.153189	0.137914	0.347341	0.112545	0.428359	0.303381	0.475535	0.506895	0.545238	0.367605	0.44959	0.697585	0.292556	0.689593	0.363584	0.313445	0.43233	0.65356	0.157884	0.464189	1.452309*	0.583269	0.656049	1
hsa-mir-221	0.146157	0.406387	0.205361	0.0553255	0.120673	0.06526	0.118724	0.18396	0.381251	0.760919	0.338168	0.384654	0.172612	0.177014	0.746638	1.748854*	0.121128	0.270732	1	0.380257	0.377221	0.211296	0.220825	0.137681	0.302564	0.117389	0.127282	0.282923	0.25809	0.211318	0.198438	0.182476	0.852488	0.290212	0.523465	0.346107	0.267096	0.377016	0.38168	0.272086	1.081786*	0.201213	0.226191	0.198297	0.167029
hsa-mir-222	0.119304	0.686269	0.290331	0.12161	0.213219	0.104794	0.0791793	0.270885	0.499002	1.634926*	0.445029	0.240996	0.266406	0.204251	0.441116	0.911811	0.236278	0.479814	1	0.447055	0.170186	0.293954	0.185684	0.213228	0.374993	0.0786354	0.164157	0.222801	0.109745	0.32924	0.114429	0.183219	1.060037*	0.330179	0.700828	0.383132	0.652971	0.394136	0.44519	0.363117	1.163845*	0.241301	0.247919	0.255708	0.205542
1d	0 insertions																													 1 insertions
hsa-let-7a-1	0.258126	0.617174	0.265215	0.347143	0.405053	0.247718	0.251502	0.316246	0.61356	0.308881	0.557765	1	0.753252	0.272542	0.367053	0.3324	0.223073	0.419128	0.583706	0.811674	1.194982*	0.244377	0.517495	0.32806	0.44366	0.974397	0.249015	0.350507	0.918938	1.356874*	0.284042	0.305981	0.188374	0.313865	0.332258	0.596114	0.352649	0.439532	0.282345	0.54	0.507813	0.67783	0.900036	0.373472	0.873987
hsa-let-7a-2	0.263638	0.618787	0.263728	0.34568	0.405168	0.241518	0.250943	0.318729	0.617226	0.305597	0.545503	1	0.757166	0.273739	0.356096	0.326662	0.227365	0.40246	0.583763	0.826935	1.191298*	0.249454	0.521981	0.323198	0.442458	0.974347	0.250806	0.340859	0.921858	1.362304*	0.282215	0.303274	0.189464	0.309798	0.328785	0.594289	0.349116	0.430524	0.280165	0.53812	0.507314	0.672962	0.899004	0.375487	0.874683
hsa-let-7a-3	0.261624	0.622158	0.267677	0.346966	0.401195	0.243671	0.251061	0.320788	0.633053	0.31558	0.549461	1	0.751536	0.274366	0.369868	0.330471	0.224585	0.408881	0.58056	0.81432	1.191171*	0.247325	0.516615	0.329492	0.454689	0.971042	0.251338	0.348742	0.916494	1.359536*	0.285909	0.318442	0.190786	0.312031	0.337368	0.596513	0.343375	0.438601	0.278631	0.539764	0.501878	0.677625	0.900087	0.388746	0.867563
hsa-let-7b	0.173338	1.114554*	0.225374	0.277698	0.300054	0.222167	0.342817	0.693608	0.852846	0.481465	0.709408	1.103543*	0.52316	0.311855	0.281635	0.311324	0.220507	0.741683	0.517203	0.490072	0.662142	0.471935	0.4898	0.486029	1.022363*	0.393424	0.345453	0.338401	0.468087	0.701478	0.259779	0.409059	0.278497	0.671687	0.73779	0.568351	0.35341	0.587534	0.274439	0.567176	0.589554	0.535334	0.44316	0.256821	1
hsa-let-7c	0.0573883	0.138606	0.259491	0.276214	0.0928648	0.123403	0.168259	0.295409	0.352903	0.257979	0.237306	1.320618*	0.299489	0.568167	0.275456	0.241403	0.189345	0.125797	0.305502	0.355471	0.403283	0.328455	0.280145	0.119334	0.748663	0.14635	0.304827	0.202946	0.658869	0.457467	0.412464	1	0.772551	0.0863454	1.176703*	0.489203	0.0995453	0.0468255	0.157302	0.337075	0.625756	0.27438	0.276413	0.112699	0.241521
hsa-let-7d	0.332978	0.477402	1	0.535273	0.536081	0.23445	0.541436	0.43885	0.433703	0.467287	0.24629	0.404644	0.395909	0.189786	0.33588	0.407795	0.14141	0.458945	0.491343	0.73324	0.210739	0.449589	0.226059	0.863364	0.369566	0.39054	0.645798	0.561235	0.452898	0.592935	0.499751	0.754951	0.281597	0.834747	0.91371	1.678890*	0.313088	0.451717	0.484523	0.327758	0.359602	0.351416	0.724343	0.3412	0.402335
hsa-let-7e	0.396536	0.270265	0.17087	0.293588	0.222391	0.33197	0.170952	0.299633	0.274302	0.247405	0.28483	0.909081	0.358403	0.297141	0.490832	0.220184	0.451011	0.464911	0.47941	0.674439	1	0.293108	0.294601	0.159994	0.383698	0.92835	0.107869	0.478062	0.693571	1.332711*	0.178263	0.368748	0.175343	0.113173	0.386204	0.334751	0.225791	0.297286	0.183207	0.298231	0.5918	0.749947	0.706259	0.681207	1.325634*
hsa-let-7f-2	0.296012	0.443583	0.232056	0.30697	0.41004	0.204616	0.151004	0.183639	0.366463	0.166686	0.283781	0.367833	0.718482	0.132097	0.283885	0.236538	0.132833	0.229832	0.493331	0.565093	1.431794*	0.195688	0.352537	0.269352	0.235916	1.173778*	0.183098	0.230684	1.172485*	1.256683*	0.214793	0.179797	0.0905166	0.195762	0.138986	0.566471	0.290299	0.176447	0.223366	0.222806	0.440797	0.727191	1	0.242548	0.879906
hsa-let-7g	0.46431	0.398272	0.696672	0.448784	0.913052	0.351658	0.457626	0.524104	1.381591*	0.450108	0.555254	0.424174	0.684355	0.460141	0.530946	0.442618	0.451839	0.970567	0.537771	1	0.665355	0.582119	0.403822	0.679985	0.669582	0.732045	0.240002	0.676109	0.75554	0.781716	0.522771	0.454253	0.287982	0.493519	0.664809	0.569152	0.436644	0.593838	0.467476	0.635728	0.857233	0.386362	0.530732	0.909242	0.70219
hsa-let-7i	0.497154	0.7522662*	0.482737	0.505768	1	0.313187	0.534931	0.308579	0.503398	0.571962	0.866647	0.656632	0.389502	0.332278	0.408314	0.44105	0.244063	0.531371	0.513432	0.605761	0.289682	0.410362	0.148532	0.538124	0.428809	0.39616	0.319583	0.597572	0.53817	0.506112	0.379328	0.367225	0.374926	0.241647	0.34576	0.978283	0.483031	0.175334	0.795631	0.853836	0.611086	0.424134	1.090916*	0.504326	0.331639
hsa-mir-34a	0.309561	0.221813	0.4030885*	0.222831	0.235222	0.286253	0.393102	0.138115	0.556575	0.203752	0.441219	1.164240*	0.442591	0.166276	0.0826362	0.287716	0.157932	1	0.772358	0.903586	0.460543	0.174328	0.396847	0.202158	0.412869	0.302862	0.111238	0.486361	0.164473	0.120034	0.205596	0.21702	0.288471	0.281947	0.109638	0.527239	0.359624	0.846199	0.677476	0.627791	0.212277	0.73786	0.412603	1.306023*	0.485581
hsa-mir-34b	0	0.0538492	0.59111	0.0133691	0.0246902	0.0316957	0.147445	0.65023	0.0310662	0.515111	0.0470194	3.766069*	0.0324729	0.0055915	0.0388085	0.11565	0.0329644	0.406546	0.237047	0.0572547	0.0125045	0.0170196	0.557092	1	0.131457	0.00517375	0.0587201	0.25589	0.169457	0.0143638	0.164468	1.366848*	0.146995	0.194203	0.0191435	0.176295	0.0423268	0.0551824	0.0765069	0.0340504	0.347229	0.0414023	0.0792948	0.0414981	0.00532469
hsa-mir-34c	0.0191799	0.0583402	0.786241	0.00782926	0.00903694	0.0331458	0.145896	0.625582	0.03487	0.632513	0.0578248	5.580701*	0.023771	0.0573038	0.0151514	0.183262	0.0530878	0.208322	0.225872	0.0548349	0.03515	0.019934	0.801304	1.333494*	0.160177	0.0121194	0.114626	0.10918	0.347021	0.0268125	0.122803	1	0.193688	0.169302	0.0156952	0.160819	0.0761331	0.0882476	0.0750469	0.0348962	0.359537	0.0920594	0.136731	0.053161	0.00779564
hsa-mir-200a	0.148182	0.113901	1	0.477321	0.220107	0.289362	0.194491	0.26017	0.143648	0.183873	0.137171	0.388518	0.268749	0.123007	1.762974*	0.2886	0.191113	0.230496	0.16206	0.193031	0.136473	0.483223	0.153688	0.296932	0.348567	0.18384	0.221464	0.376062	0.19831	0.273235	0.0638942	0.652351	0.362606	0.305078	0.692674	0.164962	0.134622	0.8187441*	0.293475	0.0870767	0.371683	0.127072	0.14279	0.183187	0.344366
hsa-mir-200b	0.217598	0.0949747	1.268488*	0.618665	0.372557	0.244363	0.241901	0.552564	0.284077	0.190406	0.308377	0.9587306*	0.320231	0.118401	0.673543	0.269786	0.355976	0.316653	0.197098	0.264987	0.293443	0.393196	0.302263	0.548862	0.468006	0.318078	0.236072	0.392248	0.184335	0.368486	0.110949	1	0.371527	0.428381	0.911824	0.166853	0.111755	1.118063*	0.382388	0.116694	0.391428	0.228945	0.23309	0.362119	0.669103
hsa-mir-200c	0.648866	1	0.867365	0.9846272*	0.746206	0.149178	0.163633	0.99379	0.170184	0.242431	0.123608	0.56075	0.580524	0.133843	0.54274	0.409905	0.501453	0.280321	0.215242	0.318866	0.220161	0.17124	0.201031	0.647826	0.144253	0.462701	0.559883	0.302244	0.357565	0.711663	0.271262	0.800331	0.312661	0.375563	0.761717	0.278605	0.597106	0.8811145*	0.289202	0.085036	0.683529	0.171001	0.280716	0.18633	0.171047
hsa-mir-429	0.165738	0.0367247	1.838323*	0.578273	0.243476	0.271246	0.17431	0.426331	0.248135	0.132721	0.157735	0.307851	0.225204	0.116462	0.503114	0.247652	0.315956	0.321598	0.275085	0.25372	0.14244	0.357628	0.237796	0.526635	0.657351	0.142807	0.196265	0.440667	0.149341	0.186323	0.113682	1.879865*	0.54312	0.481617	1	0.163725	0.0713306	1.925515*	0.657855	0.0696665	0.270849	0.166936	0.10296	0.370977	0.547982
hsa-mir-21	0.975629	1	0.48598	0.759574	0.583066	0.652412	0.678204	0.619017	0.559877	0.7158	0.611954	0.1459531*	0.462584	0.594054	0.264977	0.740764	0.549225	0.675116	0.717318	0.443535	0.942437	0.589188	0.846001	0.527405	0.513256	0.73453	0.90657	0.549643	0.534991	0.432951	0.542411	0.709233	0.580556	0.392044	0.1153133*	0.515481	0.782835	0.353538	0.781927	0.867734	0.593285	0.699516	0.885849	0.627293	0.895781
hsa-mir-17	0.248372	0.371196	0.704493	0.45675	0.728027	0.199792	0.251347	0.413233	0.224711	0.292539	0.13169	0.333069	0.769831	0.163355	1.356325*	0.475309	0.67105	0.236194	0.26262	0.577939	0.327427	0.213169	0.135884	0.494126	0.181992	0.189719	1	0.290382	0.269524	0.502275	0.411743	0.77686	0.421458	0.570664	0.393111	1.239312*	0.216072	0.356917	0.334809	0.122909	0.15932	0.146431	0.166033	0.782461	0.453396
hsa-mir-18a	0.148958	0.202054	1	0.573303	0.408071	0.218442	0.227112	0.215765	0.240536	0.178139	0.117618	0.0875695	0.152307	0.179833	1.941576*	0.340349	0.633173	0.605338	0.21001	0.287722	0.0938395	0.486561	0.0640314	0.510507	0.212154	0.0485326	0.566566	0.182887	0.0984037	0.136345	0.24244	0.834956	0.405908	0.851718	0.307846	1.199419*	0.0972366	0.197197	0.252896	0.0912606	0.112395	0.115588	0.113346	0.639523	0.256878
hsa-mir-19a	0.108268	0.171576	0.389525	0.251601	0.277832	0.130044	0.631842	0.28772	0.361755	1	0.0323884	0.134982	0.0478347	0.601112	0.18319	1.188380*	0.0236069	2.019572*	0.421454	0.12476	0.171267	0.075784	0.635677	0.371065	1.241541*	0.263764	0.398153	0.0569469	0.118975	0.164895	0.0919205	0.26296	0.686439	0.174908	0.342616	0.5645	0.156294	0.243718	0.179445	0.322579	0.225423	0.0698253	0.0321904	0.130949	0.0567947
hsa-mir-19b-2	0.333053	0.370343	0.604296	0.427539	0.824669	0.234866	0.685453	0.321875	1	0.8978107*	0.0184236	0.334005	0.229977	0.505676	0.395456	0.792178	0.112943	1.252015*	0.41493	0.308468	0.538746	0.254908	0.451994	0.604062	1.451305*	0.500319	0.546745	0.217071	0.343363	0.294584	0.256185	0.292929	0.752822	0.327877	0.360855	1.312110*	0.24202	0.682777	0.385904	0.467076	0.729575	0.19928	0.107753	0.399043	0.0960551
hsa-mir-20a	0.303147	0.363229	0.665413	0.444008	0.638564	0.16218	0.276395	0.517639	0.267352	0.348435	0.174396	0.367435	0.8324679*	0.13521	1.190101*	0.560921	0.510937	0.160151	0.229141	0.486004	0.202038	0.164003	0.159927	0.498218	0.138008	0.18484	1	0.241927	0.244359	0.179707	0.464238	0.729253	0.334072	0.58099	0.365459	0.9677511*	0.268247	0.419068	0.359575	0.0984346	0.186191	0.0875075	0.100598	0.624343	0.246221
hsa-mir-92a-2	0.381071	0.545238	0.697585	0.413137	0.751206	0.172596	0.292556	0.313445	0.128672	0.43233	0.202136	0.899298	0.676966	0.157884	1.452309*	0.583269	0.262857	0.132049	0.465174	0.929197	0.358077	0.153189	0.137914	0.656049	0.112545	0.428359	1	0.303381	0.475535	0.367605	0.44959	0.689593	0.363584	0.65356	0.464189	1.449648*	0.322227	0.474898	0.294361	0.115218	0.151139	0.257879	0.236289	0.347341	0.506895
hsa-mir-221	0.146157	0.211318	0.852488	0.0553255	0.120673	0.06526	0.290212	0.267096	0.381251	0.377016	0.338168	0.384654	0.172612	0.272086	0.201213	0.226191	0.121128	0.270732	1	0.380257	0.377221	0.211296	0.220825	0.198297	0.302564	0.117389	0.167029	0.127282	0.282923	0.198438	0.182476	0.523465	0.346107	0.38168	1.081786*	0.406387	0.205361	0.118724	0.18396	0.760919	0.177014	0.746638	1.748854*	0.137681	0.25809
hsa-mir-222	0.119304	0.32924	1.060037*	0.12161	0.213219	0.104794	0.330179	0.652971	0.499002	0.394136	0.445029	0.240996	0.266406	0.363117	0.241301	0.247919	0.236278	0.479814	1	0.447055	0.170186	0.293954	0.185684	0.255708	0.374993	0.0786354	0.205542	0.164157	0.222801	0.114429	0.183219	0.700828	0.383132	0.44519	1.163845*	0.686269	0.290331	0.0791793	0.270885	1.634926*	0.204251	0.441116	0.911811	0.213228	0.109745
1e	0 insertions (n=24)																								1 insertions (n=12)
hsa-let-7a-1	0.727892	0.719801	0.386795	0.850601	0.5307	0.545436	0.284683	0.765322	0.394546	1.182034*	0.464551	0.381267	0.421153	0.593318	0.567076	0.477445	0.630993	0.427407	0.361808	0.70958	0.455405	0.461595	0.511526	0.823519	0.775074	0.426895	1	0.704918	0.416024	0.410574	0.400856	0.350711	1.126348*	0.628544	0.492292	0.700468
hsa-let-7a-2	0.725268	0.721787	0.385192	0.828103	0.514139	0.55332	0.284947	0.76407	0.399262	1.178247*	0.460684	0.377338	0.424406	0.585846	0.566346	0.474488	0.62857	0.415605	0.362856	0.716361	0.436678	0.442201	0.516423	0.830556	0.769555	0.419323	1	0.710187	0.420577	0.404236	0.400048	0.352847	1.149754*	0.639576	0.475226	0.675981
hsa-let-7a-3	0.74158	0.737924	0.402036	0.843619	0.517405	0.556894	0.281825	0.756285	0.406553	1.181423*	0.480762	0.382042	0.44314	0.58317	0.570782	0.482083	0.627612	0.412936	0.363524	0.709752	0.435157	0.465286	0.516975	0.822868	0.787806	0.428119	1	0.703767	0.423792	0.404717	0.415533	0.37255	1.126907*	0.636137	0.490316	0.692814
hsa-let-7b	1.173992*	0.302437	0.239312	0.306899	0.438819	0.399616	0.231405	0.661181	0.453109	0.967105	0.390581	0.225145	0.798559	0.729322	0.294415	0.375281	0.645934	0.248802	0.567925	0.539845	0.263236	0.505246	0.459876	0.838723	0.687395	0.233847	0.851108	0.748707	0.461362	0.235326	0.235383	0.129754	0.492668	1	0.199174	0.591112
hsa-let-7c	0.226054	0.84536	0.359062	0.276753	0.0941936	0.301499	0.129441	1.211725*	0.0931787	0.138954	0.234573	0.277005	0.332616	0.0783074	0.416135	0.484829	0.615863	0.827213	0.259167	0.739993	0.356986	0.222575	0.191969	0.273042	0.288899	0.224176	0.358426	1.124766*	0.0945045	0.0599758	0.186287	0.0955408	1	0.157658	0.48733	0.196733
hsa-let-7d	0.164597	1	0.499006	1.750798*	0.252429	0.44997	0.211528	0.135614	0.402927	0.449651	0.40602	0.465321	0.712724	0.594326	0.461767	0.2638	0.699194	0.436525	0.361522	0.374624	0.148902	0.671224	0.565136	0.262683	0.763096	0.56862	0.387985	0.201808	0.269157	0.187137	0.42114	0.156786	0.157471	1.001156*	0.773634	0.443886
hsa-let-7e	0.420849	0.972075	0.640503	1.195446*	0.249249	0.621012	0.375315	0.460435	0.78937	0.924641	0.85022	0.582152	0.496601	0.392778	0.597989	0.494149	0.492285	0.420466	0.30421	0.643736	0.509833	0.604601	0.511555	0.490493	0.695483	0.587806	0.961084	0.338383	0.293832	0.580996	0.19283	0.673188	0.409473	0.715687	1	1.341642*
hsa-let-7f-2	0.334319	1	0.722212	1.445313*	0.460598	0.709237	0.36961	0.759399	0.397743	0.7178	0.355993	0.577655	0.245439	0.529631	0.729692	0.61519	0.647411	0.521233	0.393283	0.729235	0.295249	0.52752	0.482154	1.453155*	0.637305	0.672941	0.926897	0.467633	0.315096	0.395895	0.365839	0.285618	1.421940*	0.610398	0.789402	0.28449
hsa-let-7g	0.173625	0.700664	1	1.836196*	0.35939	0.645875	0.190613	0.201552	0.269753	0.792504	0.597018	0.49454	0.14087	0.667806	0.758776	0.349012	0.747792	0.607566	0.255541	0.529893	0.25973	0.612573	0.393468	0.211584	0.348668	0.340434	0.371623	0.221172	0.145064	0.318879	0.356349	0.205235	0.272484	0.490436	0.866777	1.103758*
hsa-let-7i	0.283472	0.433308	1.134961*	1.390743*	0.521498	0.488397	0.320543	0.376996	0.463525	0.615042	0.286867	0.74938	0.403564	0.532672	0.896979	0.506642	0.456632	0.669395	0.233818	0.513323	0.347448	0.2908	0.867226	0.338802	0.504385	0.823464	0.313101	0.437603	0.289516	0.357198	0.181947	0.383162	0.589498	0.87632	1	0.255327
hsa-mir-34a	0.286511	0.445622	0.805723	1	0.934885	0.721502	0.425646	0.210533	0.545644	0.966405	0.315127	0.569592	0.24209	0.734462	1.327970*	0.711042	0.47679	0.38298	0.189826	0.601197	0.106091	0.416728	0.389114	0.383944	1.566336*	0.521199	0.352656	0.245372	0.432333	0.815623	0.643287	0.22387	0.209113	0.384417	0.594868	0.256275
hsa-mir-34b	0.0569967	0.0813429	0.228783	0.094113	0.0737734	0.263403	0.653908	0.0501383	0.205525	0.39883	0.191508	0.247358	0.225496	0.153139	1	0.137873	0.16246	0.188494	0.182794	0.485827	0	2.879654*	0	0.0586452	0.188084	0	0.237484	0.0532792	0.0375992	0.234941	0.0623976	0.120933	0.0578927	0.109154	0.508909	0.154799
hsa-mir-34c	0.0487324	0.208646	0.163009	0.080467	0.126153	0.225211	0.931825	0.350093	0.175725	0.255751	0.272901	0.211493	0.299912	0.17458	0.83824	0.196469	0.0463014	0.349187	0.0520965	1	0.239166	3.724743*	0.181618	0.100284	0.107209	0.228303	0.541467	0.136662	0.0857267	0.089278	0.0711337	0.0516991	0.181495	0.155546	0.386773	0.0882359
hsa-mir-200a	0.31377	1.091133*	0.138016	1.060804*	0.153313	0.406013	0.131618	0.10224	0.362057	0.427681	0.284358	0.670081	0.602409	0.483343	0.793646	0.293689	0.310787	0.841808	0.486374	0.260022	0.517791	0.559416	0.564221	0.556101	1.087760*	0.545581	0.355167	0.121966	0.661319	0.362501	0.534576	0.395284	0.106765	1	0.44047	0.545393
hsa-mir-200b	0.162125	1	0.142209	1.139176*	0.0902037	0.544862	0.0978519	0.108758	0.178748	0.404508	0.192684	0.371417	0.431457	0.454925	1.104143*	0.259098	0.388557	0.7893	0.240337	0.231149	0.256302	0.723577	0.500666	0.23162	1.307029*	0.597704	0.542276	0.163817	0.50378	0.397444	0.540126	0.359766	0.125283	0.719815	0.443472	0.369046
hsa-mir-200c	0.252895	1	0.454783	1.410964*	0.587452	0.646468	0.355407	0.141206	0.292722	0.855998	0.254313	0.61278	0.608499	0.60697	0.741916	0.527857	1.735560*	0.670198	0.274796	0.183949	0.787519	0.749254	0.351817	0.32835	0.347626	0.792009	0.892182	0.132179	0.292584	0.498457	0.39304	0.282156	0.151002	0.534642	0.302066	0.2469
hsa-mir-429	0.0700696	1	0.18301	1.821071*	0.050938	0.513081	0.0605671	0.028286	0.149522	0.354297	0.28596	0.324922	0.115191	0.360194	0.753865	0.198132	0.177835	0.666613	0.246269	0.133633	0.274164	1.415684*	0.251428	0.0814787	1.208910*	0.458671	0.165307	0.0296094	0.435004	0.338944	0.857989	0.52442	0.0263236	0.770217	0.481367	0.675189
hsa-mir-21	0.787145	0.462631	0.749862	0.442069	1.089611*	0.538571	1	0.356368	0.727617	0.777486	0.675058	0.484136	0.257519	0.832825	0.662642	0.377304	0.395759	0.370418	0.591087	0.331948	0.369656	0.218883	0.584201	0.661418	0.391716	0.621212	0.320929	0.172013	0.437596	1.248637*	0.109467	0.484126	0.0847996	0.37758	0.724432	0.33882
hsa-mir-17	0.0459726	0.402185	0.295826	1.754724*	0.0904335	0.242464	0.150296	0.039584	0.168864	0.223547	0.111851	0.127938	0.0803226	0.116658	0.771603	0.0642942	0.322597	0.9717	0.154519	0.261118	1	0.374749	0.373364	0.0498412	0.531828	0.127624	0.0557338	0.0574203	0.143153	0.0976049	0.123192	0.129368	0.0865316	0.8709722*	0.674661	0.0384451
hsa-mir-18a	0.0207506	0.225068	0.274865	1.418506*	0.0859471	0.16622	0.0714199	0.0255552	0.0658459	0.0726003	0.0743699	0.0630385	0.0218922	0.182126	0.466862	0.0535412	0.248415	1.550910*	0.226267	0.22797	0.831001	1	0.198859	0.0128105	0.410851	0.0583278	0.02882	0.0271561	0.169739	0.0456182	0.149932	0.092458	0.0210768	1.072967*	0.944912	0.0450857
hsa-mir-19a	0.0422909	0.425506	0.568677	2.161261*	0.112215	0.17264	0.130395	0.0474326	0.160122	0.225644	0.106573	0.238598	0.0585605	0.162866	0.698342	0.127875	0.337522	1	0.0610339	0.370491	0.323781	0.213667	0.314097	0.036987	0.472166	0.176027	0.0264316	0.0494157	0.294326	0.0958779	0.0972265	0.179461	0.0472513	2.004535*	0.717449	0.0516866
hsa-mir-19b-2	0.0717736	0.392314	0.481122	2.148633*	0.13935	0.263142	0.0813147	0.0631371	0.17392	0.387972	0.127814	0.185336	0.0690965	0.202484	1	0.111694	0.447006	0.98268	0.0656026	0.369109	0.761907	0.297072	0.245325	0.0424635	0.354481	0.17071	0.0608076	0.100639	0.201699	0.167649	0.144578	0.171321	0.109353	0.953929	0.742316	0.0818714
hsa-mir-20a	0.0440776	0.353976	0.270637	1.584528*	0.113136	0.233621	0.201955	0.0489601	0.130654	0.207798	0.083254	0.109425	0.0645321	0.10973	0.870485	0.0668645	0.368391	1	0.123391	0.309198	0.894799	0.246793	0.39556	0.0418934	0.415402	0.150632	0.0472108	0.0736761	0.119511	0.108808	0.103052	0.12562	0.115341	0.748987	0.625357	0.0263771
hsa-mir-92a-2	0.0555102	0.443995	0.35501	1.573927*	0.237532	0.206758	0.276842	0.18184	0.569724	0.262334	0.467212	0.516872	0.379683	0.206281	1	0.134611	0.73503	1.172021*	0.24379	0.718759	0.899626	0.245519	0.608061	0.186905	0.510805	0.127192	0.214606	0.290815	0.198396	0.153681	0.148525	0.142829	0.480938	2.347496*	0.642972	0.146261
hsa-mir-221	0.194078	0.361061	0.629478	0.38627	0.123359	0.531202	0.164013	0.305627	0.327419	0.357699	0.188254	0.353454	0.235377	0.43299	0.738599	0.329744	1.126132*	1	0.95031	0.659741	0.928669	0.272747	0.359802	0.183644	0.234447	0.230427	0.303244	0.369318	0.242338	0.211902	0.0758815	0.193024	0.246411	0.540925	0.711714	0.174131
hsa-mir-222	0.2264	0.213113	0.425379	0.167031	0.0904061	0.144698	0.120891	0.143012	0.3335	0.299147	0.175339	0.41288	0.235044	0.336503	0.380314	0.180609	1.033196*	0.637215	1.432863*	0.399187	1	0.154447	0.392385	0.151169	0.124517	0.203102	0.163911	0.213885	0.200193	0.129063	0.035596	0.204411	0.117426	0.880996	0.336912	0.124286

## Sheet: Figure 2
2b	scr			let-7 mimic
JM101/L1.3	1.04262	0.957377	1.07354	0.537705	0.438361	0.414368
	scr			miR-34 mimic
JM101/L1.3	1.01056	0.944034	1.04541	1.07709	0.95037	1.05174
2c	c-			let-7 inh
JM101/L1.3	0.966942	1.00165	1.0314	2.37769	2.33058	2.42479
2d
(A549)	c-			let-7 inh
pYX017	1.26036	0.739639	1.11864	2.37186	3.68293	2.31375
pYX015	0.006699	0.00094333	0.002487	0.0074978	0.00807193	0.0054287
(SK-MES-1)	c-			let-7 inh
pYX017	0.701087	1.07868	1.22024	2.53698	2.883	2.04952
pYX015	0.0152334	0.11076	0.0237165	0.007567	0.0310601	0.008229

## Sheet: Supplementary Figure 2
2a	HeLa JVM		HEK293T
let-7a	1	1.00754	0.157737	0.16992
miR-34a	0.0177062	0.0161809	0.0406458	0.0400907
2b	scr			let-7 mimic
JJ101/L1.3	1.03114	0.968858	0.912339	0.310027	0.224913	0.190311
2c	scr			let-7 mimic
pYX014	1.34035	0.740822	1.00709	0.314653	0.372148	0.369007
pYX015	0	0.0542972	0.050243	0.0250601	0.0126409	0.0258561
2d	scr				miR-34 mimic
pYX014	1.04422	1.13498	0.862311	0.909347	1.85381	2.01119	1.51365	1.52988
pYX015	0.0272948	0.0258263	0.0198376		0.0218014	0.0142378	0.0237715
2e	c-			let-7 inh
99-UB-LRE3	1.0031	1.04954	0.947368	1.95046	2.10836	2.01548
2f	c-			let-7 inh
pYX014	1.09	1.02	0.898	1.63	1.72	1.68
pYX017	51.3	50.8	44	98.9	102	99.4
pYX015	0.0124	0.0102	0.00745	0.00996276	0.00914652	0.00976324
2g	let-7a		let-7b
A549	1.37501	1.81045	1.80077	2.32396
SK-MES-1	0.66648	0.773591	0.413848	0.481767
HeLa JVM	0.974423	1.02625	0.92287	1.08358
HEK293T	0.149274	0.17821	0.0906035	0.105745
U2OS	1.20055	1.42402	0.956995	1.05836
PA-1	0.00165204	0.00187348	0.000710771	0.000622792

## Sheet: Figure 3
3a	c-			let-7 inh
human L1.3	0.962963	1.03704	0.971884	1.95556	2.09383	1.89376
mouse L1Gf	0.892308	1.10769	1.0146	1.32308	1.13846	1.19389
zebrafish L2-2	0.991228	1.00877	1.04283	0.964912	1.00877	1.06321
zebrafish L2-1	1.05435	0.945652	0.964668	1.06522	1.09783	1.01252
3b	c-			let-7 inh
L1.3	1.03665	0.963351	0.982378	1.98953	1.82199	1.853
5'UTR	1.05882	0.941176	0.98988	1.56863	1.7451	1.5939
3'UTR	1.03261	0.967391	1.02371	1.88044	1.79348	1.76687
3d	LINE-1	HMGA2	GAPDH	ACTIN
mock	0.237073	0.007993	0.011831	6.01e-07
scr	1	1	1	1
let-7	3.58225	3.90666	1.23573	1.14024

## Sheet: Supplementary Figure 3
3a	scr			let-7 mimic
human L1.3	1.04262	0.957377	1.07304	0.537705	0.498361	0.463043
mouse L1Gf	1.11409	0.979866	1.09028	0.885906	0.832215	0.859483
zebrafish L2-2	1.02373	0.915254	0.983665	0.976271	0.969491	0.993412
zebrafish L2-1	0.969697	0.969697	0.993005	1.0303	0.712133	0.932998
3b	scr				let-7 mimic
L1.3	1.00952	0.990476	1.07317	0.926829	0.328571	0.404762	0.257373	0.225201
5'UTR	0.957746	1.04225	1.07317	0.926829	0.295775	0.260563	0.292683	0.341463
3'UTR	0.987124	1.01288	0.984199	1.0158	0.420601	0.44206	0.320542	0.352145

## Sheet: Figure 4
4a	scr			let-7 mimic
no bs	0.981729	0.981863	1.03641	0.969317	0.997036	1.03365
perfect bs	1.00294	1.00946	0.987603	0.393029	0.331983	0.320624
bs2	1.00263	0.991671	1.0057	0.787067	0.799297	0.796855
bs2mut	0.982967	1.01121	1.00582	1.10699	1.04916	1.09387
4d	c-			let-7 inh
L1.3	0.976744	1.00291	1.02035	2.15407	2.09302	2.13663
bs2mut	0.896739	0.961956	1.1413	1.875	1.71196	1.82609
	c-			let-7 inh
L1.3	448	460	468	988	960	980
bs2mut	220	236	280	460	420	448

## Sheet: Supplementary Figure 4
4a	scr			let-7 mimic
no bs	0.970815	1.02613	1.00306	1.0218	0.961283	1.03872
perfect bs	1.1444	0.933643	0.921953	0.447039	0.396184	0.46926
bs1	0.973004	0.996595	1.00341	1.07914	1.05881	1.07697
	scr			let-7 mimic
no bs	1.00099	0.932815	1.0662	1.04508	0.998333	0.956587
perfect bs	0.910877	1.08422	1.0049	0.452407	0.462908	0.354804
bs2	0.926057	1.07739	0.996558	0.546137	0.593513	0.527104

## Sheet: Figure 5
5a	LINE-1					HMGA2					DICER					ACTIN
scr 24h	0.981551	1.01845	0.895025	1.01919	1.08579	1.08381	0.916193	0.918648	1.05172	1.02963	1.05918	0.940816	0.948304	1.00148	1.05021	0.957869	1.04213	0.961784	0.962883	1.07533
let-7 24h	0.867057	1.08874	0.958583	0.940569	0.990367	0.468068	0.51326	0.378796	0.364054	0.359855	0.470745	0.520244	0.469006	0.488671	0.578853	0.955255	0.977541	1.10719	0.970115	1.01744
scr 48h	0.991519	1.00848	0.993359	1.01193	0.994711	1.02031	0.97969	0.967253	1.03385	0.998899	1.04232	0.957674	0.965625	1.07157	0.962805	0.955184	1.04482	1.00608	0.979874	1.01405
let-7 48h	1.07691	1.12448	0.93916	0.92592	0.934707	0.451795	0.431862	0.303919	0.361083	0.325618	0.550322	0.545122	0.448232	0.574811	0.420455	0.881047	0.930788	0.956463	0.939769	0.898498
5b	scr				let-7 mimic
HMGA2	0.774112	1.22589	1.15609	0.843915	0.423565	0.277998	0.136885	0.307334
ORF1p	1.042	0.958005	1.08453	0.915468	0.654817	0.850486	1.01912	1.10092
5c	scr			let-7 mimic					c-			let-7 inh
DICER	0.960033	1.05751	0.982458	0.171776	0.245288	0.226155		DICER	0.958962	1.03796	1.00308	2.22507	1.48835	1.58967
ORF2p	0.898647	1.30842	0.792936	0.314585	0.317158	0.266093		ORF2p	1.06828	1.09152	0.840205	2.37072	1.85339	1.64587
	scr			let-7 mimic					c-			let-7 inh
DICER	0.978477	1.00215	1.01937	0.346756	0.38911	0.370801		DICER	1.12723	0.963207	0.909558	1.72011	1.8419	1.77185
ORF2-F	0.944829	0.808723	1.24645	0.894974	1.59318	0.718911		ORF2-F	0.84298	1.15702	1.02388	0.900181	1.19934	1.43092
5d	c-			let-7 inh
pVan583	19.5	20.6	19.8	27	26.1	27.2

## Sheet: Supplementary Figure 5
5a	scr			let-7 mimic
NEO	0.981886	1.02885	0.921886	0.992139	0.969631	1.02235
HMGA2	0.979115	1.05705	0.963831	0.490886	0.521554	0.482447
5b	c-			let-7 inh
NEO	1.13009	1.13839	1.07785	0.870989	0.888354	0.891699
HMGA2	1.03319	1.01371	0.953102	1.29294	1.19403	1.25293
5c	c-			let-7 inh
HMGA2	0.955704	1.0443	1.01715	1.85115	2.35404	3.84716
ORF1p	1.16647	0.833534	1.05358	0.882461	1.86761	1.56842
5d	scr		let7 mimic		c-		let7 inh
HMGA2	1.05881	0.941187	0.309625	0.336238	1.12546	0.874535	2.14701	1.66698
ORF1p-T7	0.968909	1.03109	1.28497	1.21899	0.919745	1.08025	1.16263	1.26217
5e	scr			let-7 mimic
CMV	0.978001	1.11046	0.911541	1.01386	1.17701	0.849811
EBNA	0.896849	1.07805	0.837412	0.917684	1.0146	0.742235
5f	c-			let-7 inh
CMV	0.865513	1.25946	0.875025	1.20771	1.28388	1.12488
EBNA	0.759414	1.13764	0.759014	1.09676	1.09692	0.924082
5h	scrb			bs2rh			8mer
ORF2-F	1.17627	1.6828	0.657273	0.723104	1.01539	0.935959	0.705947	0.772322	0.712808
EBNA	0.754446	1.06318	1.20646	0.94106	1.07644	0.834145	0.790986	1.09896	1.1659
DICER	0.641239	0.50191	0.48908	0.393927	0.572507	0.589508	0.553597	0.587409	0.437843
5i	scrb			bs2rh			8mer
let7 mimic	0.38782	0.435754	0.291494	0.256165	0.271988	0.308019	0.195581	0.174042	0.263956
5k	bs2rh			8mer
ORF2-F	1.75077	2.27872	1.04215	0.781467	1.65894	1.79691
EBNA	0.435667	0.818744	0.831754	0.756768	1.02395	1.06884
DICER	0.269034	0.256382	0.355982	0.389891	0.492038	0.496967
5m	bs2rh			8mer
let7 mimic	0.314585	0.317158	0.266093	0.217566	0.360034	0.487222
5o	RTSN Rate
JM101/L1.3	1.02365	0.993243	0.983108
pVan583	0.284643	0.295805	0.301387
JM105/L1.3	0.00924052	0.00924052	0.0123207
5p	EBNA
JM101/L1.3	1.18148	1.07758	0.740944
pVan583	0.551683	0.421631	0.388635
JM105/L1.3	0.68348	0.842167	0.942186
